# Supplementary material for: Distinct shed microvesicle and exosome microRNA signatures reveal diagnostic markers for colorectal cancer
Source: PLoS One. 2019 Jan 4;14(1):e0210003. doi: 10.1371/journal.pone.0210003 (PMC6319712; doi:10.1371/journal.pone.0210003)
Supplement: S1 Table — (XLSX) [file pone.0210003.s005.xlsx]

## Sheet: Sheet1
	S1 Table. 345 miRNAs identified in SW480 and SW620 cell lysates (> 5 TPM).
		miRNA	Normalized expression (> 5 TPM)
	Old_ID		SW480-CL-rep1	SW480-CL-rep2	SW620-CL-rep1	SW620-CL-rep2	SW480-CL	SW620-CL
	hsa-let-7a*	hsa-let-7a-3p	16.175	13.657	15.249	15.18	14.916	15.2145
	hsa-let-7a	hsa-let-7a-5p	30688.7	21696.2	25654.8	26095.4	26192.4	25875.1
	hsa-let-7b	hsa-let-7b-5p	1361.29	1377.25	1343.64	1241.16	1369.27	1292.4
	hsa-let-7c-5p	hsa-let-7c-5p	36.884	26.822	84.404	94.522	31.853	89.463
	hsa-let-7d*	hsa-let-7d-3p	361.933	190.458	261.639	279.102	276.195	270.37
	hsa-let-7d	hsa-let-7d-5p	1748.36	1413.42	1728.88	1707.78	1580.89	1718.33
	hsa-let-7e	hsa-let-7e-5p	6027.37	3703.96	2177.78	2263.82	4865.66	2220.8
	hsa-let-7f	hsa-let-7f-5p	134805	90160.4	89558.6	89560.3	112483	89559.5
	hsa-let-7g	hsa-let-7g-5p	2104.73	1731.1	2714.44	2511.66	1917.91	2613.05
	hsa-let-7i	hsa-let-7i-5p	6683.86	6145.7	12651	12601.6	6414.78	12626.3
	hsa-miR-100*	hsa-miR-100-3p	1.236	0.984	33.976	39.289	1.11	36.6325
	hsa-miR-100	hsa-miR-100-5p	129.917	120.082	2757.24	1778.58	124.999	2267.91
	hsa-miR-101	hsa-miR-101-3p	1035.11	953.518	1416.01	1387.86	994.313	1401.93
	hsa-miR-101*	hsa-miR-101-5p	4.533	3.445	5.752	4.975	3.989	5.3635
	hsa-miR-103a	hsa-miR-103a-3p	2001.5	2071.29	3770.36	3657.29	2036.39	3713.82
	hsa-miR-105	hsa-miR-105-5p	7.727	9.351	0.401	0.383	8.539	0.392
	hsa-miR-106b*	hsa-miR-106b-3p	595.288	503.704	689.01	756.306	549.496	722.658
	hsa-miR-106b	hsa-miR-106b-5p	135.892	117.252	189.274	181.646	126.572	185.46
	hsa-miR-107	hsa-miR-107	352.763	314.723	1006.96	1068.96	333.743	1037.96
	hsa-miR-10a*	hsa-miR-10a-3p	107.045	102.857	67.55	68.883	104.951	68.2165
	hsa-miR-10a	hsa-miR-10a-5p	295088	350217	160930	162121	322653	161526
	hsa-miR-10b	hsa-miR-10b-5p	2600.7	3347.03	4220.34	4207.71	2973.87	4214.02
	hsa-miR-1180	hsa-miR-1180-3p	41.726	52.29	98.984	91.844	47.008	95.414
	hsa-miR-1224-5p	hsa-miR-1224-5p	3.091	3.322	60.059	60.591	3.2065	60.325
	hsa-miR-1247*	hsa-miR-1247-3p	32.659	28.667	448.238	451.947	30.663	450.092
	hsa-miR-1247	hsa-miR-1247-5p	9.581	5.414	46.148	53.448	7.4975	49.798
	hsa-miR-1252-5p	hsa-miR-1252-5p	0.824	0.369	9.765	11.991	0.5965	10.878
	hsa-miR-1254	hsa-miR-1254	3.297	4.183	14.981	16.328	3.74	15.6545
	hsa-miR-125a*	hsa-miR-125a-3p	19.884	19.809	4.815	7.271	19.8465	6.043
	hsa-miR-125a	hsa-miR-125a-5p	1579.5	1903.22	892.864	871.11	1741.36	881.987
	hsa-miR-125b-1*	hsa-miR-125b-1-3p	0.412	0.369	11.771	21.175	0.3905	16.473
	hsa-miR-125b-2*	hsa-miR-125b-2-3p	2.37	2.584	23.408	19.007	2.477	21.2075
	hsa-miR-125b	hsa-miR-125b-5p	4.327	3.691	56.046	57.912	4.009	56.979
	hsa-miR-126	hsa-miR-126-3p	26.272	28.913	9.765	7.654	27.5925	8.7095
	hsa-miR-126*	hsa-miR-126-5p	185.448	186.89	81.194	69.265	186.169	75.2295
	hsa-miR-1262	hsa-miR-1262	6.388	5.29	4.548	2.806	5.839	3.677
	hsa-miR-1266-5p	hsa-miR-1266-5p	2.37	1.476	12.172	10.843	1.923	11.5075
	hsa-miR-1268	hsa-miR-1268a	2.37	3.322	7.892	7.526	2.846	7.709
	hsa-miR-1268b	hsa-miR-1268b	2.37	3.322	8.026	7.654	2.846	7.84
	hsa-miR-1271	hsa-miR-1271-5p	3.4	5.29	24.612	19.644	4.345	22.128
	hsa-miR-1275	hsa-miR-1275	11.23	8.12	14.045	17.603	9.675	15.824
	hsa-miR-1276	hsa-miR-1276	4.842	3.691	21.402	22.196	4.2665	21.799
	hsa-miR-128a-1*	hsa-miR-128-1-5p	45.229	42.816	158.107	156.772	44.0225	157.44
	hsa-miR-128a	hsa-miR-128-3p	314.541	177.416	580.529	577.976	245.978	579.253
	hsa-miR-1285	hsa-miR-1285-3p	52.647	65.454	66.346	68.755	59.0505	67.5505
	hsa-miR-1286	hsa-miR-1286	5.048	4.921	10.032	9.95	4.9845	9.991
	hsa-miR-1292	hsa-miR-1292-5p	2.576	1.722	5.618	3.189	2.149	4.4035
	hsa-miR-1296	hsa-miR-1296-5p	19.987	17.84	42.804	48.473	18.9135	45.6385
	hsa-miR-1301	hsa-miR-1301-3p	17.927	15.502	14.981	13.521	16.7145	14.251
	hsa-miR-1303	hsa-miR-1303	9.066	8.612	7.624	6.378	8.839	7.001
	hsa-miR-1304	hsa-miR-1304-5p	2.061	1.969	5.886	5.868	2.015	5.877
	hsa-miR-1307	hsa-miR-1307-3p	123.632	113.192	222.581	238.028	118.412	230.304
	hsa-miR-1307*	hsa-miR-1307-5p	8.654	4.552	5.618	10.843	6.603	8.2305
	hsa-miR-130b	hsa-miR-130b-3p	246.44	211.866	469.506	467.637	229.153	468.572
	hsa-miR-130b*	hsa-miR-130b-5p	107.663	67.669	158.508	132.535	87.666	145.522
	hsa-miR-132	hsa-miR-132-3p	42.447	42.693	39.995	41.967	42.57	40.981
	hsa-miR-132*	hsa-miR-132-5p	8.963	7.874	7.491	7.909	8.4185	7.7
	hsa-miR-133a	hsa-miR-133a-3p	11.333	9.105	21.001	21.94	10.219	21.4705
	hsa-miR-135a	hsa-miR-135a-5p	0.103	0.123	7.758	7.143	0.113	7.4505
	hsa-miR-135b*	hsa-miR-135b-3p	17.927	20.301	6.822	6.761	19.114	6.7915
	hsa-miR-135b	hsa-miR-135b-5p	36.884	36.172	16.319	14.287	36.528	15.303
	hsa-miR-138-1*	hsa-miR-138-1-3p	85.306	75.051	4.28	1.913	80.1785	3.0965
	hsa-miR-138	hsa-miR-138-5p	136.819	125.003	7.758	10.332	130.911	9.045
	hsa-miR-140*	hsa-miR-140-3p	145.474	145.673	1181.66	1199.45	145.573	1190.55
	hsa-miR-140	hsa-miR-140-5p	2.473	1.846	12.306	11.353	2.1595	11.8295
	hsa-miR-141	hsa-miR-141-3p	1718.9	1675.12	91.36	85.721	1697.01	88.5405
	hsa-miR-141*	hsa-miR-141-5p	194.308	217.402	10.433	7.781	205.855	9.107
	hsa-miR-142*	hsa-miR-142-3p	6.8	8.982	504.552	493.276	7.891	498.914
	hsa-miR-142	hsa-miR-142-5p	37.914	36.541	3720.73	3438.39	37.2275	3579.56
	hsa-miR-143	hsa-miR-143-3p	60.477	53.397	1.605	1.403	56.937	1.504
	hsa-miR-1468	hsa-miR-1468-5p	21.636	19.439	33.441	33.293	20.5375	33.367
	hsa-miR-146a	hsa-miR-146a-5p	92.209	97.197	53.505	45.412	94.703	49.4585
	hsa-miR-146b*	hsa-miR-146b-3p	12.054	18.455	5.217	6.633	15.2545	5.925
	hsa-miR-146b	hsa-miR-146b-5p	300.117	285.071	154.496	138.02	292.594	146.258
	hsa-miR-148a	hsa-miR-148a-3p	14231.9	16148.4	18622.7	17278.2	15190.2	17950.4
	hsa-miR-148a*	hsa-miR-148a-5p	617.645	616.403	616.912	656.936	617.024	636.924
	hsa-miR-148b	hsa-miR-148b-3p	49.865	48.476	150.75	134.704	49.1705	142.727
	hsa-miR-148b*	hsa-miR-148b-5p	44.714	46.507	121.724	125.902	45.6105	123.813
	hsa-miR-149	hsa-miR-149-5p	122.602	121.927	95.373	93.629	122.264	94.501
	hsa-miR-150	hsa-miR-150-5p	47.083	52.659	23.81	22.833	49.871	23.3215
	hsa-miR-151a	hsa-miR-151a-3p	1042.53	1029.31	4236.39	4216.26	1035.92	4226.32
	hsa-miR-151a*	hsa-miR-151a-5p	491.54	457.689	2423.91	2301.19	474.615	2362.55
	hsa-miR-151b	hsa-miR-151b	7.624	7.628	49.893	43.498	7.626	46.6955
	hsa-miR-152	hsa-miR-152-3p	9.272	9.105	12.306	12.884	9.1885	12.595
	hsa-miR-153	hsa-miR-153-3p	13.6	13.042	104.067	98.349	13.321	101.208
	hsa-miR-153*	hsa-miR-153-5p	1.236	1.722	4.28	5.102	1.479	4.691
	hsa-miR-1538	hsa-miR-1538	0.721	0.738	6.019	4.975	0.7295	5.497
	hsa-miR-15a	hsa-miR-15a-5p	163.297	145.919	190.879	194.147	154.608	192.513
	hsa-miR-15b*	hsa-miR-15b-3p	7.727	8.366	7.357	10.843	8.0465	9.1
	hsa-miR-15b	hsa-miR-15b-5p	198.738	196.363	149.413	163.405	197.55	156.409
	hsa-miR-16-2*	hsa-miR-16-2-3p	86.955	70.376	75.977	72.327	78.6655	74.152
	hsa-miR-16	hsa-miR-16-5p	4815.98	5066.81	4268.76	4423.92	4941.4	4346.34
	hsa-miR-17*	hsa-miR-17-3p	41.417	37.156	138.712	126.157	39.2865	132.434
	hsa-miR-17	hsa-miR-17-5p	192.66	188.981	648.48	638.185	190.82	643.332
	hsa-miR-181a-2*	hsa-miR-181a-2-3p	858.212	789.636	1849.67	1938.79	823.924	1894.23
	hsa-miR-181a*	hsa-miR-181a-3p	18.545	16.118	984.892	987.318	17.3315	986.105
	hsa-miR-181a	hsa-miR-181a-5p	6090.63	6106.45	60153.3	61404.5	6098.54	60778.9
	hsa-miR-181b*	hsa-miR-181b-3p	0.206	0	8.427	8.036	0.103	8.2315
	hsa-miR-181b	hsa-miR-181b-5p	1057.78	1159.48	8494.45	8896.96	1108.63	8695.7
	hsa-miR-181c*	hsa-miR-181c-3p	167.418	161.791	361.025	365.206	164.605	363.115
	hsa-miR-181c	hsa-miR-181c-5p	676.679	661.311	1748.54	1834.96	668.995	1791.75
	hsa-miR-181d	hsa-miR-181d-5p	246.44	253.697	628.951	629.001	250.069	628.976
	hsa-miR-182	hsa-miR-182-5p	75623.8	90353.4	54009.1	53433.7	82988.6	53721.4
	hsa-miR-183*	hsa-miR-183-3p	24.211	26.945	13.376	17.731	25.578	15.5535
	hsa-miR-183	hsa-miR-183-5p	5732.4	7955.66	5543.78	6198.67	6844.03	5871.23
	hsa-miR-185*	hsa-miR-185-3p	3.091	1.476	5.752	6.506	2.2835	6.129
	hsa-miR-186	hsa-miR-186-5p	1610.1	1652.11	3514.34	3741.35	1631.11	3627.84
	hsa-miR-188	hsa-miR-188-5p	9.066	10.458	0.669	8.674	9.762	4.6715
	hsa-miR-18a*	hsa-miR-18a-3p	7.212	3.568	29.561	30.487	5.39	30.024
	hsa-miR-18a	hsa-miR-18a-5p	14.836	13.411	63.403	55.616	14.1235	59.5095
	hsa-miR-191*	hsa-miR-191-3p	40.077	41.463	67.416	62.76	40.77	65.088
	hsa-miR-191	hsa-miR-191-5p	18806.7	21450.6	23317.9	24502.7	20128.6	23910.3
	hsa-miR-1910-5p	hsa-miR-1910-5p	12.878	8.735	6.822	6.25	10.8065	6.536
	hsa-miR-192	hsa-miR-192-5p	3323.13	3260.05	111653	111493	3291.59	111573
	hsa-miR-193a	hsa-miR-193a-3p	10.2	12.919	2.541	3.317	11.5595	2.929
	hsa-miR-193b	hsa-miR-193b-3p	57.798	51.428	50.027	54.213	54.613	52.12
	hsa-miR-193b*	hsa-miR-193b-5p	8.139	5.537	5.618	5.23	6.838	5.424
	hsa-miR-194*	hsa-miR-194-3p	0.824	0.738	32.103	33.804	0.781	32.9535
	hsa-miR-194	hsa-miR-194-5p	52.544	47.86	1479.68	1596.93	50.202	1538.3
	hsa-miR-195*	hsa-miR-195-3p	1.545	1.353	4.013	5.485	1.449	4.749
	hsa-miR-196a*	hsa-miR-196a-3p	3.503	2.215	13.109	11.48	2.859	12.2945
	hsa-miR-196a	hsa-miR-196a-5p	205.847	218.756	861.831	854.272	212.302	858.052
	hsa-miR-196b	hsa-miR-196b-5p	313.51	301.804	651.824	598.514	307.657	625.169
	hsa-miR-197	hsa-miR-197-3p	13.496	12.057	34.109	27.553	12.7765	30.831
	hsa-miR-197*	hsa-miR-197-5p	6.079	9.474	11.236	12.628	7.7765	11.932
	hsa-miR-199a*	hsa-miR-199a-3p	2.782	1.846	11.905	13.011	2.314	12.458
	hsa-miR-199b*	hsa-miR-199b-3p	2.782	1.846	11.905	13.011	2.314	12.458
	hsa-miR-199b	hsa-miR-199b-5p	2.267	1.23	12.039	10.588	1.7485	11.3135
	hsa-miR-19a	hsa-miR-19a-3p	144.34	137.922	661.99	643.67	141.131	652.83
	hsa-miR-19b	hsa-miR-19b-3p	478.456	484.141	2205.34	2137.02	481.298	2171.18
	hsa-miR-200a	hsa-miR-200a-3p	179.266	172.987	408.644	383.447	176.126	396.046
	hsa-miR-200a*	hsa-miR-200a-5p	79.64	87.478	148.744	160.471	83.559	154.608
	hsa-miR-200b	hsa-miR-200b-3p	2653.14	2212.78	3387	2614.35	2432.96	3000.67
	hsa-miR-200b*	hsa-miR-200b-5p	27.405	31.005	47.753	40.564	29.205	44.1585
	hsa-miR-200c	hsa-miR-200c-3p	227.277	183.691	10.701	9.057	205.484	9.879
	hsa-miR-203a	hsa-miR-203a-3p	660.401	578.017	102.462	98.987	619.209	100.725
	hsa-miR-3545-3p	hsa-miR-203b-3p	19.781	16.733	3.478	3.061	18.257	3.2695
	hsa-miR-204	hsa-miR-204-5p	21.945	18.947	49.091	42.095	20.446	45.593
	hsa-miR-20a*	hsa-miR-20a-3p	2.473	3.445	11.37	7.016	2.959	9.193
	hsa-miR-20a	hsa-miR-20a-5p	126.929	123.158	403.561	415.975	125.043	409.768
	hsa-miR-21*	hsa-miR-21-3p	7391.86	6780.93	4581.9	6599.6	7086.39	5590.75
	hsa-miR-21	hsa-miR-21-5p	109960	108738	63925.6	66573.3	109349	65249.4
	hsa-miR-210	hsa-miR-210-3p	185.448	168.188	121.858	115.697	176.818	118.778
	hsa-miR-210*	hsa-miR-210-5p	19.163	13.165	8.962	7.271	16.164	8.1165
	hsa-miR-212	hsa-miR-212-3p	13.806	11.811	8.16	5.868	12.8085	7.014
	hsa-miR-212*	hsa-miR-212-5p	8.345	5.537	8.026	5.102	6.941	6.564
	hsa-miR-215	hsa-miR-215-5p	1.03	1.23	6.554	5.102	1.13	5.828
	hsa-miR-219a-2*	hsa-miR-219a-1-3p	12.672	10.335	21.67	23.471	11.5035	22.5705
	hsa-miR-22	hsa-miR-22-3p	16220.5	15563.5	10115.1	10156.6	15892	10135.9
	hsa-miR-221	hsa-miR-221-3p	763.737	605.084	1343.24	1286.96	684.41	1315.1
	hsa-miR-221*	hsa-miR-221-5p	306.814	348.311	626.543	590.35	327.562	608.447
	hsa-miR-222	hsa-miR-222-3p	10249.2	6927.96	12348.5	12317.2	8588.58	12332.9
	hsa-miR-222*	hsa-miR-222-5p	16.072	12.18	37.587	34.314	14.126	35.9505
	hsa-miR-224	hsa-miR-224-5p	43.168	37.033	203.319	162.129	40.1005	182.724
	hsa-miR-23a	hsa-miR-23a-3p	226.556	230.444	266.321	272.852	228.5	269.587
	hsa-miR-23b	hsa-miR-23b-3p	193.69	183.568	191.28	208.944	188.629	200.112
	hsa-miR-23b*	hsa-miR-23b-5p	6.903	3.937	3.077	2.296	5.42	2.6865
	hsa-miR-24-2*	hsa-miR-24-2-5p	26.787	30.143	21.402	28.701	28.465	25.0515
	hsa-miR-24	hsa-miR-24-3p	52.853	42.693	44.142	64.928	47.773	54.535
	hsa-miR-2467	hsa-miR-2467-5p	9.169	8.489	12.574	21.94	8.829	17.257
	hsa-miR-25	hsa-miR-25-3p	9288.17	8815.92	12771.4	12614.5	9052.04	12692.9
	hsa-miR-25*	hsa-miR-25-5p	564.895	408.352	622.263	617.137	486.623	619.7
	hsa-miR-26a-1*	hsa-miR-26a-1-3p	8.757	10.581	2.006	2.424	9.669	2.215
	hsa-miR-26a	hsa-miR-26a-5p	20288	20962.5	10458.1	11022.8	20625.3	10740.4
	hsa-miR-26b*	hsa-miR-26b-3p	34.411	27.068	31.434	35.334	30.7395	33.384
	hsa-miR-26b	hsa-miR-26b-5p	916.216	891.017	685.8	647.88	903.617	666.84
	hsa-miR-27a	hsa-miR-27a-3p	1397.87	1040.5	410.383	1327.39	1219.18	868.889
	hsa-miR-27a*	hsa-miR-27a-5p	117.966	87.478	85.742	88.272	102.722	87.007
	hsa-miR-27b	hsa-miR-27b-3p	70457	67831.9	49213.6	47866.4	69144.5	48540
	hsa-miR-27b*	hsa-miR-27b-5p	2231.35	2054.06	1818.9	1686.86	2142.71	1752.88
	hsa-miR-28*	hsa-miR-28-3p	1973.68	1708.46	3311.69	3403.18	1841.07	3357.44
	hsa-miR-28	hsa-miR-28-5p	92.312	84.156	206.797	206.138	88.234	206.468
	hsa-miR-29a	hsa-miR-29a-3p	2335.51	2056.52	1206.54	1202.13	2196.02	1204.33
	hsa-miR-29a*	hsa-miR-29a-5p	10.715	10.95	6.019	6.123	10.8325	6.071
	hsa-miR-29b-1*	hsa-miR-29b-1-5p	3.503	5.906	1.873	3.061	4.7045	2.467
	hsa-miR-29b	hsa-miR-29b-3p	114.978	112.085	61.798	60.464	113.531	61.131
	hsa-miR-29c	hsa-miR-29c-3p	12.26	9.843	23.676	28.574	11.0515	26.125
	hsa-miR-301a	hsa-miR-301a-3p	157.528	161.544	436.6	475.035	159.536	455.817
	hsa-miR-301b	hsa-miR-301b-3p	24.314	23.254	94.302	88.399	23.784	91.3505
	hsa-miR-3065	hsa-miR-3065-3p	2.576	4.06	8.828	10.843	3.318	9.8355
	hsa-miR-3065*	hsa-miR-3065-5p	2.988	4.06	7.892	6.761	3.524	7.3265
	hsa-miR-30a	hsa-miR-30a-5p	68.513	67.546	22.472	22.196	68.0295	22.334
	hsa-miR-30b	hsa-miR-30b-5p	447.136	392.973	390.452	461.769	420.055	426.111
	hsa-miR-30c-1*	hsa-miR-30c-1-3p	42.241	42.816	67.684	68.5	42.5285	68.092
	hsa-miR-30c	hsa-miR-30c-5p	368.733	186.151	419.078	453.605	277.442	436.341
	hsa-miR-30d*	hsa-miR-30d-3p	83.143	83.171	71.028	79.598	83.157	75.313
	hsa-miR-30d	hsa-miR-30d-5p	10398.3	10174.1	7393.45	7607.32	10286.2	7500.39
	hsa-miR-30e*	hsa-miR-30e-3p	446.724	462.856	515.788	575.68	454.79	545.734
	hsa-miR-30e	hsa-miR-30e-5p	2746.28	2643.64	3788.15	3865.21	2694.96	3826.68
	hsa-miR-31	hsa-miR-31-5p	634.541	580.846	1180.85	1128.91	607.694	1154.88
	hsa-miR-3127	hsa-miR-3127-5p	4.327	3.322	5.217	6.506	3.8245	5.8615
	hsa-miR-3158	hsa-miR-3158-3p	25.139	21.777	28.625	52.81	23.458	40.7175
	hsa-miR-3176	hsa-miR-3176	4.121	3.937	7.624	9.95	4.029	8.787
	hsa-miR-3177	hsa-miR-3177-3p	0.927	1.23	5.752	6.633	1.0785	6.1925
	hsa-miR-32	hsa-miR-32-5p	6.8	5.537	9.23	8.036	6.1685	8.633
	hsa-miR-3200	hsa-miR-3200-3p	5.563	4.306	27.154	27.043	4.9345	27.0985
	hsa-miR-320	hsa-miR-320a	1605.46	1577.55	2579.21	2509.88	1591.51	2544.54
	hsa-miR-320b	hsa-miR-320b	513.897	529.418	1036.79	1021.63	521.658	1029.21
	hsa-miR-320c	hsa-miR-320c	4.739	5.167	11.905	12.884	4.953	12.3945
	hsa-miR-324	hsa-miR-324-3p	11.848	11.073	22.472	25.895	11.4605	24.1835
	hsa-miR-328	hsa-miR-328-3p	2.576	1.599	7.758	6.378	2.0875	7.068
	hsa-miR-330*	hsa-miR-330-5p	18.442	20.547	23.141	22.068	19.4945	22.6045
	hsa-miR-335*	hsa-miR-335-3p	235.622	221.831	520.336	423.246	228.726	471.791
	hsa-miR-335	hsa-miR-335-5p	130.741	98.797	121.055	124.754	114.769	122.905
	hsa-miR-339*	hsa-miR-339-3p	89.118	73.944	132.023	137.51	81.531	134.767
	hsa-miR-339	hsa-miR-339-5p	14.733	12.057	18.192	18.879	13.395	18.5355
	hsa-miR-33a	hsa-miR-33a-5p	6.903	4.183	4.548	7.399	5.543	5.9735
	hsa-miR-33b*	hsa-miR-33b-3p	3.915	2.338	0.936	7.781	3.1265	4.3585
	hsa-miR-33b	hsa-miR-33b-5p	7.315	1.969	0.535	2.806	4.642	1.6705
	hsa-miR-340*	hsa-miR-340-3p	10.509	11.196	21.402	19.389	10.8525	20.3955
	hsa-miR-340	hsa-miR-340-5p	456.717	398.14	711.616	739.213	427.428	725.414
	hsa-miR-342	hsa-miR-342-3p	12.878	11.811	0	0	12.3445	0
	hsa-miR-342*	hsa-miR-342-5p	12.363	13.042	0	0	12.7025	0
	hsa-miR-345	hsa-miR-345-5p	330.51	313	278.226	296.833	321.755	287.529
	hsa-miR-34a	hsa-miR-34a-5p	8.345	7.382	5.484	6.123	7.8635	5.8035
	hsa-miR-34c	hsa-miR-34c-5p	25.345	29.282	0	0	27.3135	0
	hsa-miR-3605	hsa-miR-3605-3p	24.005	19.686	22.472	18.624	21.8455	20.548
	hsa-miR-3605*	hsa-miR-3605-5p	15.351	15.871	13.376	10.077	15.611	11.7265
	hsa-miR-3609	hsa-miR-3609	10.097	9.72	16.854	16.2	9.9085	16.527
	hsa-miR-361*	hsa-miR-361-3p	34.411	28.421	72.232	67.224	31.416	69.728
	hsa-miR-361	hsa-miR-361-5p	69.852	67.177	160.649	163.66	68.5145	162.154
	hsa-miR-3615	hsa-miR-3615	102.512	104.333	133.762	168.507	103.422	151.135
	hsa-miR-365	hsa-miR-365a-3p	5.254	3.076	3.612	4.082	4.165	3.847
	hsa-miR-365b	hsa-miR-365b-3p	5.254	3.076	3.612	4.082	4.165	3.847
	hsa-miR-3661	hsa-miR-3661	3.091	2.092	5.083	2.424	2.5915	3.7535
	hsa-miR-3662	hsa-miR-3662	4.945	5.537	6.421	6.25	5.241	6.3355
	hsa-miR-3691	hsa-miR-3691-5p	3.297	3.445	9.096	10.715	3.371	9.9055
	hsa-miR-371a	hsa-miR-371a-3p	9.788	7.382	0	0	8.585	0
	hsa-miR-371a*	hsa-miR-371a-5p	270.445	225.03	0.134	0.128	247.738	0.131
	hsa-miR-372-3p	hsa-miR-372-3p	111.578	88.585	0.268	0	100.082	0.134
	hsa-miR-373	hsa-miR-373-3p	115.493	122.789	0.268	0.255	119.141	0.2615
	hsa-miR-374a*	hsa-miR-374a-3p	411.798	372.549	487.163	453.477	392.173	470.32
	hsa-miR-374a	hsa-miR-374a-5p	34.823	26.452	48.556	48.345	30.6375	48.4505
	hsa-miR-374b*	hsa-miR-374b-3p	17.618	18.947	37.32	33.804	18.2825	35.562
	hsa-miR-374b	hsa-miR-374b-5p	24.108	19.563	41.734	38.523	21.8355	40.1285
	hsa-miR-375	hsa-miR-375	596.422	657.497	30258.9	29430.6	626.959	29844.8
	hsa-miR-378	hsa-miR-378a-3p	6508.3	5919.93	3904.79	4101.45	6214.12	4003.12
	hsa-miR-378c	hsa-miR-378c	63.98	52.413	19.797	69.648	58.1965	44.7225
	hsa-miR-3909	hsa-miR-3909	4.533	4.06	12.841	16.838	4.2965	14.8395
	hsa-miR-3912-3p	hsa-miR-3912-3p	6.388	4.06	4.28	2.424	5.224	3.352
	hsa-miR-3934	hsa-miR-3934-5p	6.388	9.474	9.631	12.246	7.931	10.9385
	hsa-miR-421	hsa-miR-421	198.842	187.382	281.035	290.328	193.112	285.682
	hsa-miR-423	hsa-miR-423-3p	6649.45	5642.12	3618.81	3500	6145.78	3559.41
	hsa-miR-423*	hsa-miR-423-5p	21079.4	19840.1	14996	13929	20459.7	14462.5
	hsa-miR-424*	hsa-miR-424-3p	644.638	471.838	113.564	153.2	558.238	133.382
	hsa-miR-424	hsa-miR-424-5p	137.335	133	22.873	26.533	135.168	24.703
	hsa-miR-425*	hsa-miR-425-3p	26.684	28.544	33.441	31.89	27.614	32.6655
	hsa-miR-425	hsa-miR-425-5p	428.591	443.909	568.624	545.449	436.25	557.036
	hsa-miR-429	hsa-miR-429	451.051	375.625	515.788	533.458	413.338	524.623
	hsa-miR-4326	hsa-miR-4326	12.054	13.657	41.466	40.947	12.8555	41.2065
	hsa-miR-4435	hsa-miR-4435	5.151	4.306	5.886	7.909	4.7285	6.8975
	hsa-miR-449c	hsa-miR-449c-5p	6.697	4.429	4.815	5.23	5.563	5.0225
	hsa-miR-450a	hsa-miR-450a-5p	54.707	54.873	17.657	17.986	54.79	17.8215
	hsa-miR-450b-5p	hsa-miR-450b-5p	236.755	185.29	61.664	59.698	211.022	60.681
	hsa-miR-452	hsa-miR-452-5p	5.563	5.906	35.046	31.89	5.7345	33.468
	hsa-miR-4521	hsa-miR-4521	11.539	8.858	13.911	13.011	10.1985	13.461
	hsa-miR-454	hsa-miR-454-3p	51.925	41.094	65.811	62.505	46.5095	64.158
	hsa-miR-454*	hsa-miR-454-5p	32.35	26.083	58.32	54.468	29.2165	56.394
	hsa-miR-455	hsa-miR-455-5p	4.636	5.044	2.943	2.679	4.84	2.811
	hsa-miR-4661	hsa-miR-4661-5p	0.412	0.246	10.567	8.291	0.329	9.429
	hsa-miR-4677-3p	hsa-miR-4677-3p	19.06	19.686	49.76	48.728	19.373	49.244
	hsa-miR-4741	hsa-miR-4741	6.285	6.152	10.567	10.715	6.2185	10.641
	hsa-miR-4746-5p	hsa-miR-4746-5p	12.26	17.594	27.689	25.129	14.927	26.409
	hsa-miR-4775	hsa-miR-4775	12.981	10.827	6.956	8.802	11.904	7.879
	hsa-miR-484	hsa-miR-484	104.572	82.802	157.438	154.731	93.687	156.084
	hsa-miR-486*	hsa-miR-486-3p	15.042	9.843	58.989	52.938	12.4425	55.9635
	hsa-miR-486	hsa-miR-486-5p	200.181	198.209	646.875	706.175	199.195	676.525
	hsa-miR-497	hsa-miR-497-5p	3.194	3.199	6.554	9.695	3.1965	8.1245
	hsa-miR-499	hsa-miR-499a-5p	238.816	229.952	209.739	178.074	234.384	193.906
	hsa-miR-500a*	hsa-miR-500a-3p	938.367	1020.08	687.405	658.722	979.224	673.063
	hsa-miR-501*	hsa-miR-501-3p	579.113	569.158	477.13	442.38	574.136	459.755
	hsa-miR-5010-5p	hsa-miR-5010-5p	6.285	6.767	8.427	8.802	6.526	8.6145
	hsa-miR-502*	hsa-miR-502-3p	26.066	22.638	28.759	26.277	24.352	27.518
	hsa-miR-503	hsa-miR-503-5p	4.945	5.783	0.401	0.128	5.364	0.2645
	hsa-miR-505	hsa-miR-505-3p	19.987	15.379	23.542	21.047	17.683	22.2945
	hsa-miR-506	hsa-miR-506-3p	5.254	3.937	0	0	4.5955	0
	hsa-miR-508	hsa-miR-508-3p	58.519	55.981	0	0.255	57.25	0.1275
	hsa-miR-509	hsa-miR-509-3p	291.566	343.636	0.268	1.148	317.601	0.708
	hsa-miR-514a	hsa-miR-514a-3p	9.375	8.243	0	0	8.809	0
	hsa-miR-532*	hsa-miR-532-3p	5.254	3.691	6.019	4.082	4.4725	5.0505
	hsa-miR-532	hsa-miR-532-5p	422.719	324.196	398.478	389.442	373.457	393.96
	hsa-miR-542	hsa-miR-542-3p	67.276	69.638	15.516	20.027	68.457	17.7715
	hsa-miR-542*	hsa-miR-542-5p	5.976	6.152	1.338	1.786	6.064	1.562
	hsa-miR-548e	hsa-miR-548e-3p	5.46	4.306	14.313	11.225	4.883	12.769
	hsa-miR-548e*	hsa-miR-548e-5p	3.812	3.445	9.497	7.526	3.6285	8.5115
	hsa-miR-548k	hsa-miR-548k	80.979	77.758	95.774	100.263	79.3685	98.0185
	hsa-miR-548n	hsa-miR-548n	3.709	3.691	7.223	7.399	3.7	7.311
	hsa-miR-548o	hsa-miR-548o-3p	22.563	25.468	28.491	34.186	24.0155	31.3385
	hsa-miR-549	hsa-miR-549a	9.066	8.612	46.148	44.391	8.839	45.2695
	hsa-miR-550a*	hsa-miR-550a-3p	3.915	4.429	6.019	6.761	4.172	6.39
	hsa-miR-550a	hsa-miR-550a-5p	34.926	39.863	38.791	38.396	37.3945	38.5935
	hsa-miR-561*	hsa-miR-561-5p	124.971	117.375	9.363	9.822	121.173	9.5925
	hsa-miR-573	hsa-miR-573	11.745	14.518	19.663	20.282	13.1315	19.9725
	hsa-miR-576	hsa-miR-576-5p	7.418	6.398	8.561	10.077	6.908	9.319
	hsa-miR-577	hsa-miR-577	120.541	123.035	141.119	148.48	121.788	144.799
	hsa-miR-582*	hsa-miR-582-3p	138.262	149.856	609.02	578.232	144.059	593.626
	hsa-miR-582	hsa-miR-582-5p	8.345	7.382	29.026	34.314	7.8635	31.67
	hsa-miR-584	hsa-miR-584-5p	208.526	217.033	159.043	145.164	212.779	152.103
	hsa-miR-589*	hsa-miR-589-3p	17.721	14.641	19.931	19.772	16.181	19.8515
	hsa-miR-589	hsa-miR-589-5p	84.482	81.449	125.603	115.442	82.9655	120.522
	hsa-miR-590-3p	hsa-miR-590-3p	16.896	13.165	15.383	18.751	15.0305	17.067
	hsa-miR-592	hsa-miR-592	32.453	30.636	6.287	6.506	31.5445	6.3965
	hsa-miR-615	hsa-miR-615-3p	23.181	21.777	68.62	107.023	22.479	87.8215
	hsa-miR-615*	hsa-miR-615-5p	7.006	5.167	19.396	20.665	6.0865	20.0305
	hsa-miR-616*	hsa-miR-616-5p	3.812	2.953	8.16	8.802	3.3825	8.481
	hsa-miR-625*	hsa-miR-625-3p	24.005	16.856	24.077	33.038	20.4305	28.5575
	hsa-miR-625	hsa-miR-625-5p	14.321	15.502	29.294	28.956	14.9115	29.125
	hsa-miR-627	hsa-miR-627-5p	5.151	3.199	7.491	8.036	4.175	7.7635
	hsa-miR-628	hsa-miR-628-3p	1.442	2.338	4.28	5.995	1.89	5.1375
	hsa-miR-628-5p	hsa-miR-628-5p	2.37	3.322	6.153	8.291	2.846	7.222
	hsa-miR-629	hsa-miR-629-5p	21.017	19.07	13.242	14.414	20.0435	13.828
	hsa-miR-641	hsa-miR-641	47.083	44.539	28.893	28.829	45.811	28.861
	hsa-miR-651-5p	hsa-miR-651-5p	2.782	1.722	4.949	5.613	2.252	5.281
	hsa-miR-652	hsa-miR-652-3p	2.37	2.83	3.745	6.25	2.6	4.9975
	hsa-miR-659*	hsa-miR-659-5p	2.988	4.306	7.223	6.378	3.647	6.8005
	hsa-miR-660	hsa-miR-660-5p	129.917	115.406	92.296	81.256	122.662	86.776
	hsa-miR-671*	hsa-miR-671-3p	214.605	141.736	247.594	245.554	178.171	246.574
	hsa-miR-671	hsa-miR-671-5p	2.061	3.937	5.752	3.317	2.999	4.5345
	hsa-miR-6716-3p	hsa-miR-6716-3p	5.46	5.414	2.675	3.189	5.437	2.932
	hsa-miR-7-1*	hsa-miR-7-1-3p	7.727	5.29	9.363	11.991	6.5085	10.677
	hsa-miR-7	hsa-miR-7-5p	4.945	5.783	12.707	9.822	5.364	11.2645
	hsa-miR-7641	hsa-miR-7641	3.091	3.322	12.707	10.205	3.2065	11.456
	hsa-miR-767	hsa-miR-767-5p	93.239	95.106	3.879	5.74	94.1725	4.8095
	hsa-miR-769	hsa-miR-769-5p	1025.84	892.616	868.92	885.014	959.226	876.967
	hsa-miR-7706	hsa-miR-7706	105.499	110.485	135.769	156.134	107.992	145.952
	hsa-miR-7974	hsa-miR-7974	569.119	577.894	821.568	856.696	573.506	839.132
	hsa-miR-877	hsa-miR-877-5p	215.841	260.341	529.699	558.205	238.091	543.952
	hsa-miR-891a-5p	hsa-miR-891a-5p	28.435	22.638	1.204	0.765	25.5365	0.9845
	hsa-miR-9*	hsa-miR-9-3p	6.697	5.044	16.854	14.287	5.8705	15.5705
	hsa-miR-9	hsa-miR-9-5p	353.485	353.725	1123.47	1128.78	353.605	1126.13
	hsa-miR-92a-1*	hsa-miR-92a-1-5p	103.851	118.113	445.83	475.673	110.982	460.751
	hsa-miR-92a	hsa-miR-92a-3p	31301.3	27092.1	89362.1	86598	29196.7	87980
	hsa-miR-92b	hsa-miR-92b-3p	3980.33	3382.22	4609.85	4157.45	3681.28	4383.65
	hsa-miR-93*	hsa-miR-93-3p	27.611	21.408	21.803	22.706	24.5095	22.2545
	hsa-miR-93	hsa-miR-93-5p	2700.33	2576.47	3009.25	2987.85	2638.4	2998.55
	hsa-miR-935	hsa-miR-935	18.854	19.316	0.535	0.255	19.085	0.395
	hsa-miR-937	hsa-miR-937-3p	4.842	3.814	6.688	4.592	4.328	5.64
	hsa-miR-941	hsa-miR-941	525.333	552.302	1432.33	1373.95	538.817	1403.14
	hsa-miR-942	hsa-miR-942-5p	10.406	6.029	27.555	14.032	8.2175	20.7935
	hsa-miR-95	hsa-miR-95-3p	9.891	7.628	5.217	4.975	8.7595	5.096
	hsa-miR-96	hsa-miR-96-5p	195.236	219.494	126.272	137.51	207.365	131.891
	hsa-miR-98	hsa-miR-98-5p	1118.46	954.503	1842.04	1688.01	1036.48	1765.03
	hsa-miR-99a	hsa-miR-99a-5p	1.545	1.107	17.523	14.925	1.326	16.224
	hsa-miR-99b*	hsa-miR-99b-3p	30.084	29.528	16.587	17.731	29.806	17.159
	hsa-miR-99b	hsa-miR-99b-5p	6439.27	6009.5	4749.9	3957.95	6224.39	4353.92
