# Supplementary material for: Distinct shed microvesicle and exosome microRNA signatures reveal diagnostic markers for colorectal cancer
Source: PLoS One. 2019 Jan 4;14(1):e0210003. doi: 10.1371/journal.pone.0210003 (PMC6319712; doi:10.1371/journal.pone.0210003)
Supplement: S2 Table — (XLSX) [file pone.0210003.s006.xlsx]

## Sheet: Sheet1
S2 Table. Differentially expressed miRNAs between SW480 and SW620 cell lysates.
miRNA	Normalized expression ( > 5 TPM)				logFC(SW620-CL/SW480-CL)	PValue	FDR	Regulation
	SW480-CL-1	SW480-CL-2	SW620-CL-1	SW620-CL-2
hsa-let-7e-5p	6027.37	3703.96	2177.78	2263.82	-1.70117	0.000310999	0.00171337	Down
hsa-miR-105-5p	7.727	9.351	0.401	0.383	-4.966	6.09e-13	1.25e-11	Down
hsa-miR-10a-3p	107.045	102.857	67.55	68.883	-1.20219	0.0103423	0.0334438	Down
hsa-miR-10a-5p	295088	350217	160930	162121	-1.58455	0.000749577	0.00356799	Down
hsa-miR-125a-3p	19.884	19.809	4.815	7.271	-2.29228	6.15e-06	5.23e-05	Down
hsa-miR-125a-5p	1579.5	1903.22	892.864	871.11	-1.56807	0.000850545	0.00398484	Down
hsa-miR-126-3p	26.272	28.913	9.765	7.654	-2.24565	6.87e-06	5.57e-05	Down
hsa-miR-126-5p	185.448	186.89	81.194	69.265	-1.88914	7.36e-05	0.000497327	Down
hsa-miR-135b-3p	17.927	20.301	6.822	6.761	-2.07407	3.61e-05	0.000252571	Down
hsa-miR-135b-5p	36.884	36.172	16.319	14.287	-1.83544	0.00016096	0.000987333	Down
hsa-miR-138-1-3p	85.306	75.051	4.28	1.913	-5.26865	3.99e-20	1.82e-18	Down
hsa-miR-138-5p	136.819	125.003	7.758	10.332	-4.4315	1.8e-16	4.28e-15	Down
hsa-miR-141-3p	1718.9	1675.12	91.36	85.721	-4.84153	2.76e-19	9.67e-18	Down
hsa-miR-141-5p	194.308	217.402	10.433	7.781	-5.08102	4.51e-20	1.92e-18	Down
hsa-miR-143-3p	60.477	53.397	1.605	1.403	-5.80507	9.69e-22	6.41e-20	Down
hsa-miR-146a-5p	92.209	97.197	53.505	45.412	-1.52011	0.00132292	0.00600866	Down
hsa-miR-146b-3p	12.054	18.455	5.217	6.633	-1.95002	0.000106963	0.000699372	Down
hsa-miR-146b-5p	300.117	285.071	154.496	138.02	-1.58091	0.000795325	0.0037557	Down
hsa-miR-150-5p	47.083	52.659	23.81	22.833	-1.68026	0.000462829	0.00241564	Down
hsa-miR-182-5p	75623.8	90353.4	54009.1	53433.7	-1.21392	0.00913571	0.0300561	Down
hsa-miR-183-3p	24.211	26.945	13.376	17.731	-1.30027	0.00686885	0.0237614	Down
hsa-miR-188-5p	9.066	10.458	0.669	8.674	-1.63668	0.00142491	0.00642288	Down
hsa-miR-1910-5p	12.878	8.735	6.822	6.25	-1.29801	0.0100772	0.0327645	Down
hsa-miR-193a-3p	10.2	12.919	2.541	3.317	-2.55722	1.69e-06	1.53e-05	Down
hsa-miR-200c-3p	227.277	183.691	10.701	9.057	-4.95284	2.32e-19	8.62e-18	Down
hsa-miR-203a-3p	660.401	578.017	102.462	98.987	-3.19832	1.59e-10	2.37e-09	Down
hsa-miR-203b-3p	19.781	16.733	3.478	3.061	-3.05292	9.36e-09	1.24e-07	Down
hsa-miR-210-3p	185.448	168.188	121.858	115.697	-1.15335	0.0135209	0.0421199	Down
hsa-miR-210-5p	19.163	13.165	8.962	7.271	-1.56633	0.00156162	0.00695734	Down
hsa-miR-212-3p	13.806	11.811	8.16	5.868	-1.44592	0.00377368	0.0146754	Down
hsa-miR-21-5p	109960	108738	63925.6	66573.3	-1.32656	0.00449323	0.0167092	Down
hsa-miR-22-3p	16220.5	15563.5	10115.1	10156.6	-1.22971	0.00829549	0.0277293	Down
hsa-miR-23b-5p	6.903	3.937	3.077	2.296	-1.58296	0.00384014	0.0148369	Down
hsa-miR-26a-1-3p	8.757	10.581	2.006	2.424	-2.69916	7.38e-07	7.32e-06	Down
hsa-miR-26a-5p	20288	20962.5	10458.1	11022.8	-1.52414	0.00116369	0.00532612	Down
hsa-miR-29a-3p	2335.51	2056.52	1206.54	1202.13	-1.44532	0.0020338	0.00858234	Down
hsa-miR-29a-5p	10.715	10.95	6.019	6.123	-1.41427	0.00476865	0.017407	Down
hsa-miR-29b-1-5p	3.503	5.906	1.873	3.061	-1.50643	0.00608264	0.0219344	Down
hsa-miR-29b-3p	114.978	112.085	61.798	60.464	-1.4741	0.00180024	0.00787604	Down
hsa-miR-30a-5p	68.513	67.546	22.472	22.196	-2.18751	7.13e-06	5.58e-05	Down
hsa-miR-33b-5p	7.315	1.969	0.535	2.806	-2.02358	0.000390156	0.00211039	Down
hsa-miR-342-3p	12.878	11.811	0	0	-9.977	5.31e-20	2.11e-18	Down
hsa-miR-342-5p	12.363	13.042	0	0	-10.0207	2.99e-20	1.62e-18	Down
hsa-miR-34c-5p	25.345	29.282	0	0	-11.127	1.84e-26	1.82e-24	Down
hsa-miR-371a-3p	9.788	7.382	0	0	-9.45066	3.07e-17	7.94e-16	Down
hsa-miR-371a-5p	270.445	225.03	0.134	0.128	-11.2774	6.97e-44	4.15e-41	Down
hsa-miR-372-3p	111.578	88.585	0.268	0	-9.9657	4.46e-36	8.84e-34	Down
hsa-miR-373-3p	115.493	122.789	0.268	0.255	-9.31901	1.05e-35	1.56e-33	Down
hsa-miR-378a-3p	6508.3	5919.93	3904.79	4101.45	-1.21393	0.00914311	0.0300561	Down
hsa-miR-423-3p	6649.45	5642.12	3618.81	3500	-1.36569	0.00347904	0.0138928	Down
hsa-miR-424-3p	644.638	471.838	113.564	153.2	-2.63909	6.54e-08	7.8e-07	Down
hsa-miR-424-5p	137.335	133	22.873	26.533	-3.03201	1.4e-09	1.94e-08	Down
hsa-miR-450a-5p	54.707	54.873	17.657	17.986	-2.20102	6.83e-06	5.57e-05	Down
hsa-miR-450b-5p	236.755	185.29	61.664	59.698	-2.37348	1.01e-06	9.53e-06	Down
hsa-miR-455-5p	4.636	5.044	2.943	2.679	-1.36039	0.0136779	0.0421677	Down
hsa-miR-500a-3p	938.367	1020.08	687.405	658.722	-1.12495	0.0155723	0.0460971	Down
hsa-miR-503-5p	4.945	5.783	0.401	0.128	-4.84513	4.91e-11	8.12e-10	Down
hsa-miR-506-3p	5.254	3.937	0	0	-8.55241	8.24e-13	1.58e-11	Down
hsa-miR-508-3p	58.519	55.981	0	0.255	-9.1707	2.39e-31	2.84e-29	Down
hsa-miR-509-3p	291.566	343.636	0.268	1.148	-9.34567	2.01e-40	5.98e-38	Down
hsa-miR-514a-3p	9.375	8.243	0	0	-9.49016	1.87e-17	5.31e-16	Down
hsa-miR-542-3p	67.276	69.638	15.516	20.027	-2.52675	3.13e-07	3.27e-06	Down
hsa-miR-542-5p	5.976	6.152	1.338	1.786	-2.52219	1.19e-05	8.85e-05	Down
hsa-miR-561-5p	124.971	117.375	9.363	9.822	-4.2366	2.09e-15	4.79e-14	Down
hsa-miR-592	32.453	30.636	6.287	6.506	-2.87885	2.14e-08	2.71e-07	Down
hsa-miR-641	47.083	44.539	28.893	28.829	-1.24654	0.00863738	0.0287108	Down
hsa-miR-6716-3p	5.46	5.414	2.675	3.189	-1.46495	0.00641802	0.022779	Down
hsa-miR-767-5p	93.239	95.106	3.879	5.74	-4.86693	2.02e-18	6.33e-17	Down
hsa-miR-891a-5p	28.435	22.638	1.204	0.765	-5.25192	1.63e-17	4.86e-16	Down
hsa-miR-935	18.854	19.316	0.535	0.255	-6.1206	5.23e-19	1.73e-17	Down
hsa-miR-95-3p	9.891	7.628	5.217	4.975	-1.35574	0.00753754	0.0256276	Down
hsa-miR-96-5p	195.236	219.494	126.272	137.51	-1.23755	0.00812683	0.0274742	Down
hsa-miR-99b-3p	30.084	29.528	16.587	17.731	-1.37693	0.0041579	0.0156579	Down
hsa-miR-100-3p	1.236	0.984	33.976	39.289	4.44601	2.46e-14	5.24e-13	Up
hsa-miR-100-5p	129.917	120.082	2757.24	1778.58	3.60128	1.47e-12	2.73e-11	Up
hsa-miR-1224-5p	3.091	3.322	60.059	60.591	3.64823	1.02e-11	1.79e-10	Up
hsa-miR-1247-3p	32.659	28.667	448.238	451.947	3.29634	6.36e-11	1.02e-09	Up
hsa-miR-1247-5p	9.581	5.414	46.148	53.448	2.15651	1.35e-05	9.89e-05	Up
hsa-miR-1252-5p	0.824	0.369	9.765	11.991	3.56007	1.18e-08	1.53e-07	Up
hsa-miR-1254	3.297	4.183	14.981	16.328	1.48091	0.00360084	0.0140954	Up
hsa-miR-125b-1-3p	0.412	0.369	11.771	21.175	4.77441	7.62e-13	1.51e-11	Up
hsa-miR-125b-2-3p	2.37	2.584	23.408	19.007	2.51224	2.19e-06	1.92e-05	Up
hsa-miR-125b-5p	4.327	3.691	56.046	57.912	3.24559	5.87e-10	8.32e-09	Up
hsa-miR-1266-5p	2.37	1.476	12.172	10.843	1.99111	0.000206086	0.00117905	Up
hsa-miR-1271-5p	3.4	5.29	24.612	19.644	1.76151	0.000512837	0.00256475	Up
hsa-miR-1276	4.842	3.691	21.402	22.196	1.77145	0.000422596	0.00225842	Up
hsa-miR-128-1-5p	45.229	42.816	158.107	156.772	1.25775	0.00745187	0.025482	Up
hsa-miR-135a-5p	0.103	0.123	7.758	7.143	5.32961	1.16e-10	1.76e-09	Up
hsa-miR-140-3p	145.474	145.673	1181.66	1199.45	2.44979	4.32e-07	4.43e-06	Up
hsa-miR-140-5p	2.473	1.846	12.306	11.353	1.86664	0.000470473	0.00243418	Up
hsa-miR-142-3p	6.8	8.982	504.552	493.276	5.39516	6.81e-22	5.06e-20	Up
hsa-miR-142-5p	37.914	36.541	3720.73	3438.39	6.00589	7.08e-26	6.02e-24	Up
hsa-miR-151a-3p	1042.53	1029.31	4236.39	4216.26	1.44687	0.00201119	0.00854755	Up
hsa-miR-151a-5p	491.54	457.689	2423.91	2301.19	1.73538	0.000239553	0.00135747	Up
hsa-miR-151b	7.624	7.628	49.893	43.498	2.03133	4.06e-05	0.000280971	Up
hsa-miR-153-3p	13.6	13.042	104.067	98.349	2.34385	1.79e-06	1.59e-05	Up
hsa-miR-1538	0.721	0.738	6.019	4.975	2.31596	0.000172354	0.00104644	Up
hsa-miR-17-3p	41.417	37.156	138.712	126.157	1.17365	0.0124883	0.0393151	Up
hsa-miR-17-5p	192.66	188.981	648.48	638.185	1.17187	0.0119301	0.0379593	Up
hsa-miR-181a-3p	18.545	16.118	984.892	987.318	5.25059	2.25e-21	1.34e-19	Up
hsa-miR-181a-5p	6090.63	6106.45	60153.3	61404.5	2.73502	2.32e-08	2.88e-07	Up
hsa-miR-181b-3p	0.206	0	8.427	8.036	5.48921	2.47e-11	4.2e-10	Up
hsa-miR-181b-5p	1057.78	1159.48	8494.45	8896.96	2.38723	7.71e-07	7.52e-06	Up
hsa-miR-18a-3p	7.212	3.568	29.561	30.487	1.90145	0.000128903	0.00080734	Up
hsa-miR-18a-5p	14.836	13.411	63.403	55.616	1.49464	0.00183619	0.00791691	Up
hsa-miR-192-5p	3323.13	3260.05	111653	111493	4.50161	2.11e-17	5.7e-16	Up
hsa-miR-194-3p	0.824	0.738	32.103	33.804	4.7958	4.07e-15	8.97e-14	Up
hsa-miR-194-5p	52.544	47.86	1479.68	1596.93	4.35753	1.42e-16	3.53e-15	Up
hsa-miR-196a-3p	3.503	2.215	13.109	11.48	1.52035	0.00352937	0.0139585	Up
hsa-miR-196a-5p	205.847	218.756	861.831	854.272	1.43145	0.00226423	0.00948746	Up
hsa-miR-199a-3p	2.782	1.846	11.905	13.011	1.84221	0.000483782	0.00246026	Up
hsa-miR-199b-3p	2.782	1.846	11.905	13.011	1.84221	0.000483782	0.00246026	Up
hsa-miR-199b-5p	2.267	1.23	12.039	10.588	2.10097	0.000121951	0.000780223	Up
hsa-miR-19a-3p	144.34	137.922	661.99	643.67	1.62883	0.000553247	0.00274318	Up
hsa-miR-19b-3p	478.456	484.141	2205.34	2137.02	1.59122	0.000718959	0.00344984	Up
hsa-miR-20a-5p	126.929	123.158	403.561	415.975	1.13117	0.0152479	0.0460971	Up
hsa-miR-215-5p	1.03	1.23	6.554	5.102	1.77909	0.00228832	0.00952135	Up
hsa-miR-224-5p	43.168	37.033	203.319	162.129	1.60942	0.000691062	0.00334294	Up
hsa-miR-301b-3p	24.314	23.254	94.302	88.399	1.36027	0.00411928	0.0156113	Up
hsa-miR-3177-3p	0.927	1.23	5.752	6.633	1.93634	0.000946133	0.00436395	Up
hsa-miR-3200-3p	5.563	4.306	27.154	27.043	1.87607	0.000184793	0.00108863	Up
hsa-miR-375	596.422	657.497	30258.9	29430.6	4.98851	3.94e-20	1.82e-18	Up
hsa-miR-3909	4.533	4.06	12.841	16.838	1.20639	0.0165827	0.0486046	Up
hsa-miR-452-5p	5.563	5.906	35.046	31.89	1.96112	8.89e-05	0.000587401	Up
hsa-miR-4661-5p	0.412	0.246	10.567	8.291	4.19226	5.87e-10	8.32e-09	Up
hsa-miR-486-3p	15.042	9.843	58.989	52.938	1.59445	0.000939849	0.00436395	Up
hsa-miR-486-5p	200.181	198.209	646.875	706.175	1.18226	0.0112083	0.0360484	Up
hsa-miR-549a	9.066	8.612	46.148	44.391	1.77466	0.000285155	0.00158568	Up
hsa-miR-582-3p	138.262	149.856	609.02	578.232	1.4589	0.0018878	0.00808087	Up
hsa-miR-582-5p	8.345	7.382	29.026	34.314	1.4292	0.00339976	0.013668	Up
hsa-miR-615-3p	23.181	21.777	68.62	107.023	1.38535	0.0035424	0.0139585	Up
hsa-miR-7641	3.091	3.322	12.707	10.205	1.25305	0.0152008	0.0460971	Up
hsa-miR-92a-1-5p	103.851	118.113	445.83	475.673	1.4685	0.00177859	0.00783898	Up
hsa-miR-99a-5p	1.545	1.107	17.523	14.925	3.0167	6.56e-08	7.8e-07	Up
