# Supplementary material for: Distinct shed microvesicle and exosome microRNA signatures reveal diagnostic markers for colorectal cancer
Source: PLoS One. 2019 Jan 4;14(1):e0210003. doi: 10.1371/journal.pone.0210003 (PMC6319712; doi:10.1371/journal.pone.0210003)
Supplement: S3 Table — (XLSX) [file pone.0210003.s007.xlsx]

## Sheet: Sheet1
S3 Table. miRNAs detected in sMVs of SW480.
miRNA	Normalized expression ( > 5 TPM)		Averagea	Seen_in_SW480-CLb	Unique_in_SW480-CLb	SW620-CL_vs_SW480-CLc	Enriched_in_SW480-sMVsb	Enriched_in_SW480-Exosb
	SW480-sMVs-rep1	SW480-sMVs-rep2
hsa-miR-1262	1.122	5.271	3.1965	Y	Y
hsa-miR-138-1-3p	12.196	14.905	13.5505	Y	Y	DOWN
hsa-miR-143-3p	18.084	7.998	13.041	Y	Y	DOWN
hsa-miR-203b-3p	58.178	63.439	60.8085	Y	Y	DOWN	Y	Y
hsa-miR-342-3p	43.318	35.082	39.2	Y	Y	DOWN	Y	Y
hsa-miR-342-5p	3.505	9.089	6.297	Y	Y	DOWN
hsa-miR-365a-3p	4.065	5.999	5.032	Y	Y			Y
hsa-miR-365b-3p	4.065	5.999	5.032	Y	Y			Y
hsa-miR-371a-5p	78.506	73.436	75.971	Y	Y	DOWN
hsa-miR-372-3p	13.598	9.634	11.616	Y	Y	DOWN
hsa-miR-373-3p	14.299	13.451	13.875	Y	Y	DOWN
hsa-miR-508-3p	4.626	11.27	7.948	Y	Y	DOWN
hsa-miR-509-3p	64.767	153.235	109.001	Y	Y	DOWN
hsa-miR-891a-5p	15.421	13.088	14.2545	Y	Y	DOWN
hsa-miR-935	8.552	10.179	9.3655	Y	Y	DOWN
hsa-let-7a-5p	8646.83	13570.1	11108.5	Y
hsa-let-7b-5p	708.373	1064.46	886.418	Y
hsa-let-7c-5p	30.982	41.444	36.213	Y
hsa-let-7d-3p	63.646	84.161	73.9035	Y
hsa-let-7d-5p	329.583	561.679	445.631	Y
hsa-let-7e-5p	1334.74	1670.31	1502.52	Y		DOWN
hsa-let-7f-5p	70627.7	38886.9	54757.3	Y
hsa-let-7g-5p	1117.44	725.638	921.541	Y
hsa-let-7i-5p	3749.76	2907.28	3328.52	Y
hsa-miR-100-5p	88.179	174.684	131.431	Y		UP		Y
hsa-miR-101-3p	754.916	323.738	539.327	Y
hsa-miR-103a-3p	1465.11	903.958	1184.53	Y
hsa-miR-106b-3p	1405.53	1161.17	1283.35	Y			Y	Y
hsa-miR-106b-5p	42.898	23.267	33.0825	Y
hsa-miR-107	818.421	471.701	645.061	Y			Y	Y
hsa-miR-10a-3p	29.159	29.447	29.303	Y		DOWN
hsa-miR-10a-5p	436365	441749	439057	Y		DOWN	Y	Y
hsa-miR-10b-5p	6550.03	10121.9	8335.94	Y			Y	Y
hsa-miR-1180-3p	19.206	11.088	15.147	Y
hsa-miR-1247-3p	51.029	90.705	70.867	Y		UP	Y	Y
hsa-miR-1247-5p	27.898	20.904	24.401	Y		UP	Y	Y
hsa-miR-125a-3p	3.785	6.726	5.2555	Y		DOWN
hsa-miR-125a-5p	2073.67	2717.33	2395.5	Y		DOWN	Y	Y
hsa-miR-126-3p	5.047	3.272	4.1595	Y		DOWN
hsa-miR-126-5p	83.412	37.263	60.3375	Y		DOWN
hsa-miR-128-1-5p	4.065	12.542	8.3035	Y		UP
hsa-miR-128-3p	57.057	47.443	52.25	Y
hsa-miR-1285-3p	15.421	19.995	17.708	Y
hsa-miR-1296-5p	24.813	0.727	12.77	Y
hsa-miR-1301-3p	6.308	12.542	9.425	Y
hsa-miR-1307-3p	47.384	35.628	41.506	Y
hsa-miR-1307-5p	6.869	11.815	9.342	Y			Y	Y
hsa-miR-130b-3p	140.048	219.764	179.906	Y
hsa-miR-130b-5p	5.608	9.816	7.712	Y
hsa-miR-132-3p	16.682	31.083	23.8825	Y
hsa-miR-133a-3p	9.252	15.451	12.3515	Y
hsa-miR-135b-3p	2.664	6.362	4.513	Y		DOWN
hsa-miR-135b-5p	13.738	10.361	12.0495	Y		DOWN
hsa-miR-138-5p	22.15	17.814	19.982	Y		DOWN
hsa-miR-140-3p	73.599	34.355	53.977	Y		UP
hsa-miR-141-3p	1127.4	1255.69	1191.54	Y		DOWN
hsa-miR-141-5p	20.468	6.18	13.324	Y		DOWN
hsa-miR-142-5p	17.243	10.543	13.893	Y		UP
hsa-miR-1468-5p	0.981	7.998	4.4895	Y
hsa-miR-146a-5p	161.077	150.326	155.702	Y		DOWN	Y	Y
hsa-miR-146b-3p	8.271	4.908	6.5895	Y		DOWN
hsa-miR-146b-5p	525.147	326.646	425.897	Y		DOWN	Y	Y
hsa-miR-148a-3p	16366.2	9473.65	12919.9	Y
hsa-miR-148a-5p	266.499	300.289	283.394	Y
hsa-miR-148b-3p	20.608	21.813	21.2105	Y
hsa-miR-148b-5p	7.15	7.271	7.2105	Y
hsa-miR-149-5p	47.945	29.811	38.878	Y
hsa-miR-150-5p	754.635	718.731	736.683	Y		DOWN	Y	Y
hsa-miR-151a-3p	849.122	915.409	882.265	Y		UP		Y
hsa-miR-1224-5p	10.795	14.178	12.4865			UP	Y	Y
hsa-miR-151a-5p	204.675	239.759	222.217	Y		UP
hsa-miR-151b	8.972	14.36	11.666	Y		UP	Y	Y
hsa-miR-125b-2-3p	2.944	11.088	7.016			UP	Y
hsa-miR-125b-5p	8.411	3.635	6.023			UP	Y	Y
hsa-miR-15a-5p	35.187	39.627	37.407	Y
hsa-miR-15b-3p	5.327	5.453	5.39	Y
hsa-miR-15b-5p	126.59	144.691	135.641	Y
hsa-miR-16-2-3p	13.178	26.357	19.7675	Y
hsa-miR-16-5p	1258.89	1168.07	1213.48	Y
hsa-miR-17-3p	10.234	11.088	10.661	Y		UP
hsa-miR-17-5p	66.169	41.444	53.8065	Y		UP
hsa-miR-181a-2-3p	136.404	236.85	186.627	Y
hsa-miR-181a-3p	6.869	8.543	7.706	Y		UP
hsa-miR-181a-5p	5123.75	8639.13	6881.44	Y		UP		Y
hsa-miR-181b-5p	483.511	777.08	630.296	Y		UP
hsa-miR-181c-3p	84.534	81.071	82.8025	Y
hsa-miR-181c-5p	501.595	760.902	631.249	Y
hsa-miR-181d-5p	135.983	143.419	139.701	Y
hsa-miR-182-5p	241224	276591	258907	Y		DOWN	Y	Y
hsa-miR-183-3p	11.495	17.268	14.3815	Y		DOWN
hsa-miR-183-5p	16890.5	19354.1	18122.3	Y			Y	Y
hsa-miR-186-5p	622.578	855.424	739.001	Y
hsa-miR-191-5p	19452	25985.7	22718.9	Y				Y
hsa-miR-192-5p	7973.93	6291.71	7132.82	Y		UP	Y	Y
hsa-miR-193b-3p	115.796	181.41	148.603	Y			Y	Y
hsa-miR-194-5p	32.103	19.45	25.7765	Y		UP
hsa-miR-196a-5p	66.309	33.628	49.9685	Y		UP
hsa-miR-196b-5p	87.478	52.896	70.187	Y
hsa-miR-7641	326.219	617.301	471.76			UP	Y	Y
hsa-miR-197-3p	33.645	23.994	28.8195	Y			Y	Y
hsa-miR-99a-5p	3.925	11.815	7.87			UP	Y	Y
hsa-miR-19a-3p	127.852	39.081	83.4665	Y		UP
hsa-let-7b-3p	15.281	17.632	16.4565				Y	Y
hsa-miR-19b-3p	493.043	279.203	386.123	Y		UP
hsa-miR-200a-3p	103.039	85.252	94.1455	Y
hsa-miR-200a-5p	35.888	36.355	36.1215	Y
hsa-miR-200b-3p	1278.66	1167.53	1223.09	Y
hsa-miR-200b-5p	36.729	26.175	31.452	Y
hsa-miR-200c-3p	239.442	224.853	232.148	Y		DOWN
hsa-miR-203a-3p	632.671	763.992	698.332	Y		DOWN
hsa-miR-204-5p	63.786	62.348	63.067	Y			Y	Y
hsa-miR-20a-5p	54.954	24.358	39.656	Y		UP
hsa-miR-210-3p	141.871	313.559	227.715	Y		DOWN	Y
hsa-miR-210-5p	10.654	12.361	11.5075	Y		DOWN		Y
hsa-miR-212-3p	6.168	13.088	9.628	Y		DOWN
hsa-miR-212-5p	1.822	7.271	4.5465	Y
hsa-miR-1246	31.402	14.724	23.063				Y	Y
hsa-miR-21-3p	3107.14	2055.85	2581.5	Y
hsa-miR-1268a	11.495	3.999	7.747				Y	Y
hsa-miR-1268b	11.636	3.999	7.8175				Y	Y
hsa-miR-21-5p	43925.9	19789.3	31857.6	Y		DOWN
hsa-miR-221-3p	694.354	604.396	649.375	Y
hsa-miR-221-5p	304.069	261.753	282.911	Y				Y
hsa-miR-222-3p	1468.48	1238.6	1353.54	Y
hsa-miR-222-5p	22.57	41.081	31.8255	Y			Y	Y
hsa-miR-22-3p	1753.62	3254.83	2504.22	Y		DOWN
hsa-miR-224-5p	5.467	11.997	8.732	Y		UP
hsa-miR-23a-3p	151.824	260.481	206.153	Y
hsa-miR-23b-3p	139.207	149.781	144.494	Y
hsa-miR-24-3p	27.337	40.535	33.936	Y
hsa-miR-139-5p	4.346	11.815	8.0805				Y	Y
hsa-miR-25-3p	6634.43	6542.38	6588.4	Y
hsa-miR-25-5p	89.02	43.444	66.232	Y
hsa-miR-26a-5p	7425.65	6615.27	7020.46	Y		DOWN
hsa-miR-26b-3p	31.683	10.725	21.204	Y
hsa-miR-26b-5p	398.837	243.394	321.115	Y
hsa-miR-27a-3p	693.934	662.745	678.34	Y
hsa-miR-27a-5p	77.524	61.076	69.3	Y				Y
hsa-miR-27b-3p	33177.5	26211.1	29694.3	Y
hsa-miR-27b-5p	114.814	98.703	106.758	Y
hsa-miR-28-3p	1759.09	1827.37	1793.23	Y				Y
hsa-miR-28-5p	8.972	24.358	16.665	Y
hsa-miR-29a-3p	471.314	496.786	484.05	Y		DOWN
hsa-miR-29b-3p	9.533	3.454	6.4935	Y		DOWN
hsa-miR-29c-3p	3.505	5.271	4.388	Y
hsa-miR-301a-3p	37.43	21.813	29.6215	Y
hsa-miR-301b-3p	7.71	1.818	4.764	Y		UP
hsa-miR-184	1.402	9.998	5.7				Y
hsa-miR-30a-5p	8.972	6.544	7.758	Y		DOWN
hsa-miR-30b-5p	204.956	230.852	217.904	Y
hsa-miR-30c-1-3p	5.748	10.906	8.327	Y
hsa-miR-30c-5p	153.086	166.322	159.704	Y
hsa-miR-30d-3p	13.458	4.544	9.001	Y
hsa-miR-30d-5p	2572.04	3022.7	2797.37	Y
hsa-miR-30e-3p	484.632	364.273	424.452	Y				Y
hsa-miR-30e-5p	398.696	197.951	298.324	Y
hsa-miR-3158-3p	2.523	5.817	4.17	Y
hsa-miR-31-5p	196.544	208.676	202.61	Y
hsa-miR-320a	1724.18	2468.11	2096.15	Y			Y	Y
hsa-miR-320b	415.799	866.694	641.246	Y			Y	Y
hsa-miR-22-5p	3.505	5.09	4.2975				Y
hsa-miR-320c	10.795	34.719	22.757	Y			Y	Y
hsa-miR-324-3p	6.308	8.362	7.335	Y
hsa-miR-335-3p	45.281	33.628	39.4545	Y
hsa-miR-335-5p	46.262	25.63	35.946	Y
hsa-miR-339-3p	27.337	37.809	32.573	Y
hsa-miR-339-5p	378.229	335.553	356.891	Y			Y	Y
hsa-miR-340-5p	201.872	151.053	176.463	Y
hsa-miR-345-5p	74.721	73.073	73.897	Y
hsa-miR-34a-5p	11.776	5.453	8.6145	Y
hsa-miR-3605-5p	15.701	23.812	19.7565	Y			Y	Y
hsa-miR-361-3p	11.215	23.631	17.423	Y
hsa-miR-3615	10.234	15.814	13.024	Y
hsa-miR-361-5p	49.487	53.987	51.737	Y				Y
hsa-miR-374a-3p	68.692	18.177	43.4345	Y
hsa-miR-374a-5p	6.168	3.09	4.629	Y
hsa-miR-374b-5p	15.982	9.634	12.808	Y
hsa-miR-375	359.163	1270.96	815.061	Y		UP	Y	Y
hsa-miR-378a-3p	3329.48	3408.61	3369.04	Y		DOWN
hsa-miR-378c	35.187	45.989	40.588	Y
hsa-miR-421	54.533	44.353	49.443	Y
hsa-miR-423-3p	1080.01	1057.74	1068.88	Y		DOWN
hsa-miR-423-5p	5124.31	11036	8080.15	Y
hsa-miR-424-3p	120.142	337.553	228.847	Y		DOWN
hsa-miR-424-5p	60.001	29.265	44.633	Y		DOWN
hsa-miR-320d	5.888	15.814	10.851				Y	Y
hsa-miR-425-3p	17.524	20.904	19.214	Y
hsa-miR-324-5p	5.047	4.363	4.705				Y
hsa-miR-425-5p	116.497	239.032	177.764	Y
hsa-miR-429	193.881	197.587	195.734	Y
hsa-miR-449c-5p	5.047	0	2.5235	Y
hsa-miR-450a-5p	13.879	3.454	8.6665	Y		DOWN
hsa-miR-450b-5p	36.87	17.814	27.342	Y		DOWN
hsa-miR-454-3p	16.402	6.18	11.291	Y
hsa-miR-4677-3p	18.645	13.451	16.048	Y
hsa-miR-4741	5.187	3.817	4.502	Y
hsa-miR-4746-5p	5.187	3.635	4.411	Y
hsa-miR-4775	6.168	3.999	5.0835	Y
hsa-miR-484	36.729	15.632	26.1805	Y
hsa-miR-3651	6.729	3.635	5.182				Y	Y
hsa-miR-486-5p	283.041	237.941	260.491	Y		UP	Y	Y
hsa-miR-499a-5p	89.861	66.711	78.286	Y
hsa-miR-3687	0	11.088	5.544				Y
hsa-miR-500a-3p	303.368	266.298	284.833	Y		DOWN
hsa-miR-501-3p	452.529	484.607	468.568	Y				Y
hsa-miR-502-3p	8.552	4.363	6.4575	Y
hsa-miR-505-3p	8.972	5.09	7.031	Y
hsa-miR-532-3p	37.851	22.722	30.2865	Y			Y	Y
hsa-miR-532-5p	462.903	534.413	498.658	Y			Y	Y
hsa-miR-542-3p	19.346	9.27	14.308	Y		DOWN
hsa-miR-4449	12.617	5.999	9.308				Y	Y
hsa-miR-548k	21.729	12.724	17.2265	Y
hsa-miR-548o-3p	9.252	4.363	6.8075	Y
hsa-miR-549a	4.346	7.816	6.081	Y		UP
hsa-miR-550a-5p	15.14	11.452	13.296	Y
hsa-miR-561-5p	20.468	12.906	16.687	Y		DOWN
hsa-miR-577	134.301	63.802	99.0515	Y				Y
hsa-miR-4787-3p	5.467	5.817	5.642				Y	Y
hsa-miR-483-3p	2.664	7.998	5.331				Y	Y
hsa-miR-483-5p	1.682	11.088	6.385				Y	Y
hsa-miR-582-3p	55.375	9.27	32.3225	Y		UP
hsa-miR-584-5p	80.889	102.338	91.6135	Y
hsa-miR-589-5p	23.552	32.174	27.863	Y
hsa-miR-592	11.215	13.451	12.333	Y		DOWN
hsa-miR-615-3p	7.851	4.181	6.016	Y		UP
hsa-miR-625-3p	54.814	84.524	69.669	Y			Y	Y
hsa-miR-629-5p	16.542	11.452	13.997	Y
hsa-miR-548f-3p	16.963	3.09	10.0265				Y
hsa-miR-641	11.495	10.543	11.019	Y		DOWN
hsa-miR-660-5p	59.16	29.629	44.3945	Y
hsa-miR-671-3p	56.636	41.444	49.04	Y
hsa-miR-7-1-3p	5.467	2.363	3.915	Y
hsa-miR-767-5p	24.393	21.813	23.103	Y		DOWN
hsa-miR-769-5p	341.079	414.624	377.851	Y
hsa-miR-7706	70.234	107.246	88.74	Y				Y
hsa-miR-629-3p	6.729	3.272	5.0005				Y	Y
hsa-miR-877-5p	66.73	108.7	87.715	Y
hsa-miR-6511a-5p	0.841	6.726	3.7835				Y
hsa-miR-6511b-5p	0.841	6.726	3.7835				Y
hsa-miR-664a-3p	6.449	9.634	8.0415				Y	Y
hsa-miR-92a-1-5p	5.467	5.999	5.733	Y		UP
hsa-miR-6842-3p	0.981	5.271	3.126
hsa-miR-6858-5p	1.822	23.085	12.4535				Y	Y
hsa-miR-92a-3p	9567.03	9763.94	9665.49	Y
hsa-miR-766-3p	11.075	6.726	8.9005				Y	Y
hsa-miR-92b-3p	634.353	775.989	705.171	Y
hsa-miR-93-5p	1414.08	1099.91	1257	Y
hsa-miR-9-3p	0.841	5.271	3.056	Y
hsa-miR-941	252.62	275.568	264.094	Y
hsa-miR-95-3p	13.458	3.272	8.365	Y		DOWN
hsa-miR-9-5p	242.106	131.058	186.582	Y
hsa-miR-96-5p	148.88	96.522	122.701	Y		DOWN
hsa-miR-98-5p	732.486	330.645	531.565	Y
hsa-miR-99b-3p	21.729	15.996	18.8625	Y		DOWN
hsa-miR-99b-5p	9187.68	12451.3	10819.5	Y			Y	Y
aaverage value of miRNA normalized expression in two replicates. bY means YES. cUP and DOWN represent up-regulated and down-regulated in SW620-CL compared to SW480-CL, respectively.
