# Supplementary material for: Distinct shed microvesicle and exosome microRNA signatures reveal diagnostic markers for colorectal cancer
Source: PLoS One. 2019 Jan 4;14(1):e0210003. doi: 10.1371/journal.pone.0210003 (PMC6319712; doi:10.1371/journal.pone.0210003)
Supplement: S4 Table — (XLSX) [file pone.0210003.s008.xlsx]

## Sheet: Sheet1
S4 Table. miRNAs detected in exosomes of SW480.
miRNA	Normalized expression ( > 5 TPM)		Averagea	Seen_in_SW480-CLb	Unique_in_SW480-CLb	SW620-CL_vs_SW480-CLc	Enriched_in_SW480-Exosb	Enriched_in_SW480-sMVsb
	SW480-sMVs-rep1	SW480-sMVs-rep2
hsa-miR-138-1-3p	24.654	20.335	22.4945	Y	Y	DOWN
hsa-miR-143-3p	17.032	19.558	18.295	Y	Y	DOWN
hsa-miR-203b-3p	47.402	38.209	42.8055	Y	Y	DOWN	Y	Y
hsa-miR-342-3p	42.757	30.956	36.8565	Y	Y	DOWN	Y	Y
hsa-miR-342-5p	5.36	3.627	4.4935	Y	Y	DOWN
hsa-miR-365a-3p	8.218	2.59	5.404	Y	Y		Y
hsa-miR-365b-3p	8.218	2.59	5.404	Y	Y		Y
hsa-miR-371a-5p	126.128	116.311	121.22	Y	Y	DOWN
hsa-miR-372-3p	8.694	13.082	10.888	Y	Y	DOWN
hsa-miR-373-3p	15.483	8.678	12.0805	Y	Y	DOWN
hsa-miR-508-3p	14.173	16.708	15.4405	Y	Y	DOWN
hsa-miR-509-3p	63.719	55.954	59.8365	Y	Y	DOWN
hsa-miR-891a-5p	15.602	22.019	18.8105	Y	Y	DOWN
hsa-miR-935	6.431	3.368	4.8995	Y	Y	DOWN
hsa-let-7a-5p	10272.6	9858.1	10065.4	Y
hsa-let-7b-5p	726.4	648.261	687.331	Y
hsa-let-7c-5p	29.894	22.407	26.1505	Y
hsa-let-7d-3p	136.728	82.895	109.811	Y
hsa-let-7d-5p	422.81	329.506	376.158	Y
hsa-let-7e-5p	1643.36	1910.2	1776.78	Y		DOWN
hsa-let-7f-5p	29187	30988.3	30087.7	Y
hsa-let-7g-5p	423.406	399.837	411.621	Y
hsa-let-7i-5p	2241.13	2149.04	2195.09	Y
hsa-miR-100-5p	85.634	159.572	122.603	Y		UP	Y
hsa-miR-101-3p	380.886	322.9	351.893	Y
hsa-miR-103a-3p	1028.08	879.718	953.901	Y
hsa-miR-106b-3p	671.017	817.807	744.412	Y			Y	Y
hsa-miR-106b-5p	32.276	31.085	31.6805	Y
hsa-miR-107	509.754	360.591	435.173	Y			Y	Y
hsa-miR-10a-3p	31.919	23.444	27.6815	Y		DOWN
hsa-miR-10a-5p	455847	455605	455726	Y		DOWN	Y	Y
hsa-miR-10b-5p	5711.87	5546.81	5629.34	Y			Y	Y
hsa-miR-1180-3p	18.103	14.636	16.3695	Y
hsa-miR-1247-3p	144.351	116.57	130.46	Y		UP	Y	Y
hsa-miR-1247-5p	34.659	20.076	27.3675	Y		UP	Y	Y
hsa-miR-125a-3p	10.243	5.958	8.1005	Y		DOWN
hsa-miR-125a-5p	6814.15	2933.95	4874.05	Y		DOWN	Y	Y
hsa-miR-126-3p	6.551	4.533	5.542	Y		DOWN
hsa-miR-126-5p	79.202	54.141	66.6715	Y		DOWN
hsa-miR-128-1-5p	18.699	13.47	16.0845	Y		UP
hsa-miR-128-3p	48.236	48.442	48.339	Y
hsa-miR-1285-3p	27.751	15.543	21.647	Y
hsa-miR-1296-5p	19.056	4.145	11.6005	Y
hsa-miR-1301-3p	8.575	8.419	8.497	Y
hsa-miR-1307-3p	36.564	36.396	36.48	Y
hsa-miR-1307-5p	13.935	13.341	13.638	Y			Y	Y
hsa-miR-130b-3p	127.081	108.411	117.746	Y
hsa-miR-130b-5p	14.53	6.735	10.6325	Y
hsa-miR-132-3p	30.49	30.308	30.399	Y
hsa-miR-132-5p	6.312	2.331	4.3215	Y
hsa-miR-135b-3p	9.409	6.994	8.2015	Y		DOWN
hsa-miR-135b-5p	8.337	8.03	8.1835	Y		DOWN
hsa-miR-138-5p	20.128	19.169	19.6485	Y		DOWN
hsa-miR-140-3p	89.922	59.71	74.816	Y		UP
hsa-miR-141-3p	709.249	632.46	670.855	Y		DOWN
hsa-miR-141-5p	20.843	13.729	17.286	Y		DOWN
hsa-miR-142-5p	17.032	29.402	23.217	Y		UP
hsa-miR-1468-5p	12.148	6.217	9.1825	Y
hsa-miR-146a-5p	132.798	150.376	141.587	Y		DOWN	Y	Y
hsa-miR-146b-3p	7.98	10.621	9.3005	Y		DOWN
hsa-miR-146b-5p	370.286	555.134	462.71	Y		DOWN	Y	Y
hsa-miR-148a-3p	10738.1	12263	11500.5	Y
hsa-miR-148a-5p	359.925	352.431	356.178	Y
hsa-miR-148b-3p	11.553	6.347	8.95	Y
hsa-miR-148b-5p	3.692	9.067	6.3795	Y
hsa-miR-149-5p	46.211	27.977	37.094	Y
hsa-miR-150-5p	2538.65	1026.73	1782.69	Y		DOWN	Y	Y
hsa-miR-151a-3p	1193.75	1305.07	1249.41	Y		UP	Y
hsa-miR-1224-5p	15.245	14.248	14.7465			UP	Y	Y
hsa-miR-151a-5p	225.34	215.526	220.433	Y		UP
hsa-miR-151b	10.243	10.621	10.432	Y		UP	Y	Y
hsa-miR-125b-5p	13.458	4.015	8.7365			UP	Y	Y
hsa-miR-1266-5p	5.598	7.512	6.555			UP	Y
hsa-miR-15a-5p	19.89	19.687	19.7885	Y
hsa-miR-15b-5p	107.906	86.262	97.084	Y
hsa-miR-16-2-3p	18.461	24.48	21.4705	Y
hsa-miR-16-5p	981.396	783.354	882.375	Y
hsa-miR-17-3p	5.836	7.771	6.8035	Y		UP
hsa-miR-17-5p	68.364	69.165	68.7645	Y		UP
hsa-miR-181a-2-3p	421.381	395.044	408.212	Y
hsa-miR-181a-3p	12.982	15.931	14.4565	Y		UP
hsa-miR-181a-5p	6132.77	6857.32	6495.05	Y		UP	Y
hsa-miR-181b-5p	701.746	685.305	693.525	Y		UP
hsa-miR-181c-3p	76.344	87.169	81.7565	Y
hsa-miR-181c-5p	410.781	472.888	441.834	Y
hsa-miR-194-3p	5.121	2.59	3.8555			UP	Y
hsa-miR-181d-5p	167.099	189.751	178.425	Y
hsa-miR-182-5p	245020	271016	258018	Y		DOWN	Y	Y
hsa-miR-183-3p	21.081	13.211	17.146	Y		DOWN
hsa-miR-183-5p	14035.9	18043.7	16039.8	Y			Y	Y
hsa-miR-186-5p	798.099	974.918	886.509	Y
hsa-miR-191-3p	10.6	6.606	8.603	Y
hsa-miR-191-5p	21131.3	19408.1	20269.7	Y			Y
hsa-miR-192-5p	4594.81	6434.56	5514.69	Y		UP	Y	Y
hsa-miR-193b-3p	274.41	138.071	206.24	Y			Y	Y
hsa-miR-194-5p	29.061	39.504	34.2825	Y		UP
hsa-miR-196a-5p	72.89	59.969	66.4295	Y		UP
hsa-miR-196b-5p	65.029	67.611	66.32	Y
hsa-miR-7641	123.27	84.837	104.053			UP	Y	Y
hsa-miR-197-3p	56.573	22.796	39.6845	Y			Y	Y
hsa-miR-99a-5p	12.863	2.59	7.7265			UP	Y	Y
hsa-miR-197-5p	0.953	5.44	3.1965	Y
hsa-let-7b-3p	41.805	22.278	32.0415				Y	Y
hsa-miR-19a-3p	37.16	37.173	37.1665	Y		UP
hsa-miR-19b-3p	162.216	215.396	188.806	Y		UP
hsa-miR-200a-3p	68.245	56.083	62.164	Y
hsa-miR-200a-5p	36.088	19.299	27.6935	Y
hsa-miR-200b-3p	846.335	987.093	916.714	Y
hsa-miR-200b-5p	33.825	19.558	26.6915	Y
hsa-miR-200c-3p	138.396	108.151	123.273	Y		DOWN
hsa-miR-203a-3p	495.343	488.301	491.822	Y		DOWN
hsa-miR-204-5p	50.737	55.047	52.892	Y			Y	Y
hsa-miR-20a-5p	27.751	19.947	23.849	Y		UP
hsa-miR-210-3p	118.744	134.574	126.659	Y		DOWN		Y
hsa-miR-210-5p	24.892	16.32	20.606	Y		DOWN	Y
hsa-miR-212-3p	9.29	9.455	9.3725	Y		DOWN
hsa-miR-1246	16.674	40.67	28.672				Y	Y
hsa-miR-1268a	10.719	8.808	9.7635				Y	Y
hsa-miR-1268b	11.315	8.808	10.0615				Y	Y
hsa-miR-212-5p	5.24	2.202	3.721	Y
hsa-miR-21-3p	3033.39	2637.34	2835.37	Y
hsa-miR-21-5p	41361.5	30063.8	35712.7	Y		DOWN
hsa-miR-221-3p	567.161	481.177	524.169	Y
hsa-miR-221-5p	592.53	322.512	457.521	Y			Y
hsa-miR-222-3p	2047.35	1734.31	1890.83	Y
hsa-miR-222-5p	123.746	70.59	97.168	Y			Y	Y
hsa-miR-22-3p	2399.42	2051.77	2225.59	Y		DOWN
hsa-miR-224-5p	4.645	5.051	4.848	Y		UP
hsa-miR-23a-3p	179.367	160.349	169.858	Y
hsa-miR-139-5p	8.337	1.943	5.14				Y	Y
hsa-miR-23b-3p	158.405	120.974	139.69	Y
hsa-miR-24-2-5p	4.288	9.973	7.1305	Y
hsa-miR-24-3p	28.227	26.552	27.3895	Y
hsa-miR-25-3p	8513.01	7558.69	8035.85	Y
hsa-miR-25-5p	76.701	68.906	72.8035	Y
hsa-miR-26a-5p	7184.79	6589.08	6886.94	Y		DOWN
hsa-miR-26b-3p	22.272	10.362	16.317	Y
hsa-miR-26b-5p	229.985	186.254	208.12	Y
hsa-miR-27a-3p	710.916	702.143	706.53	Y
hsa-miR-27a-5p	167.099	144.936	156.017	Y			Y
hsa-miR-27b-3p	44374.6	35733.9	40054.2	Y
hsa-miR-27b-5p	291.918	177.835	234.877	Y
hsa-miR-28-3p	2413.35	2439.04	2426.2	Y			Y
hsa-miR-28-5p	12.148	11.009	11.5785	Y
hsa-miR-29a-3p	369.81	344.142	356.976	Y		DOWN
hsa-miR-29b-3p	5.24	2.59	3.915	Y		DOWN
hsa-miR-301a-3p	20.009	20.853	20.431	Y
hsa-miR-30a-5p	11.076	13.729	12.4025	Y		DOWN
hsa-miR-30b-5p	179.962	174.985	177.474	Y
hsa-miR-30c-1-3p	10.957	8.16	9.5585	Y
hsa-miR-30c-5p	149.71	172.395	161.053	Y
hsa-miR-30d-3p	7.265	8.16	7.7125	Y
hsa-miR-30d-5p	3473.71	3202.84	3338.28	Y
hsa-miR-30e-3p	567.518	486.876	527.197	Y			Y
hsa-miR-30e-5p	230.342	301.27	265.806	Y
hsa-miR-3158-3p	18.342	16.061	17.2015	Y
hsa-miR-31-5p	208.07	184.44	196.255	Y
hsa-miR-320a	1952.79	1745.97	1849.38	Y			Y	Y
hsa-miR-320b	679.355	630.517	654.936	Y			Y	Y
hsa-miR-320c	14.769	14.377	14.573	Y			Y	Y
hsa-miR-324-3p	7.861	5.44	6.6505	Y
hsa-miR-335-3p	49.308	33.158	41.233	Y
hsa-miR-335-5p	15.84	18.651	17.2455	Y
hsa-miR-339-3p	27.155	23.832	25.4935	Y
hsa-miR-339-5p	910.054	398.671	654.362	Y			Y	Y
hsa-miR-340-5p	126.605	93.774	110.19	Y
hsa-miR-345-5p	70.627	85.615	78.121	Y
hsa-miR-3605-5p	15.007	21.76	18.3835	Y			Y	Y
hsa-miR-361-3p	16.079	6.217	11.148	Y
hsa-miR-3615	52.047	31.733	41.89	Y
hsa-miR-361-5p	76.344	69.813	73.0785	Y			Y
hsa-miR-374a-3p	47.402	31.474	39.438	Y
hsa-miR-374b-5p	15.126	11.657	13.3915	Y
hsa-miR-375	1166.6	818.584	992.591	Y		UP	Y	Y
hsa-miR-378a-3p	3712.75	3590.11	3651.43	Y		DOWN
hsa-miR-378c	27.512	27.718	27.615	Y
hsa-miR-421	56.573	46.628	51.6005	Y
hsa-miR-423-3p	1012.48	917.151	964.816	Y		DOWN
hsa-miR-423-5p	6789.14	8184.28	7486.71	Y
hsa-miR-424-3p	275.839	296.348	286.094	Y		DOWN
hsa-miR-424-5p	11.791	25.516	18.6535	Y		DOWN
hsa-miR-425-3p	15.84	9.326	12.583	Y
hsa-miR-425-5p	206.165	172.524	189.344	Y
hsa-miR-320d	7.98	4.792	6.386				Y	Y
hsa-miR-429	100.164	120.327	110.245	Y
hsa-miR-450a-5p	13.458	8.937	11.1975	Y		DOWN
hsa-miR-450b-5p	24.416	24.739	24.5775	Y		DOWN
hsa-miR-454-3p	10.838	6.347	8.5925	Y
hsa-miR-454-5p	5.24	1.813	3.5265	Y
hsa-miR-4677-3p	10.124	15.025	12.5745	Y
hsa-miR-4741	5.002	6.217	5.6095	Y
hsa-miR-484	49.665	32.64	41.1525	Y
hsa-miR-486-3p	6.074	3.627	4.8505	Y		UP
hsa-miR-486-5p	661.37	624.818	643.094	Y		UP	Y	Y
hsa-miR-3613-3p	9.528	1.166	5.347				Y
hsa-miR-499a-5p	59.074	62.3	60.687	Y
hsa-miR-3651	4.407	5.31	4.8585				Y	Y
hsa-miR-500a-3p	421.619	360.98	391.3	Y		DOWN
hsa-miR-501-3p	603.249	504.88	554.064	Y			Y
hsa-miR-3691-5p	5.717	5.958	5.8375				Y
hsa-miR-502-3p	12.744	12.046	12.395	Y
hsa-miR-505-3p	9.409	5.699	7.554	Y
hsa-miR-378a-5p	5.002	1.684	3.343
hsa-miR-532-3p	74.438	28.884	51.661	Y			Y	Y
hsa-miR-532-5p	410.781	402.557	406.669	Y			Y	Y
hsa-miR-542-3p	13.697	5.181	9.439	Y		DOWN
hsa-miR-548k	13.22	10.75	11.985	Y
hsa-miR-4449	8.456	6.347	7.4015				Y	Y
hsa-miR-548o-3p	6.908	4.274	5.591	Y
hsa-miR-549a	6.312	9.067	7.6895	Y		UP
hsa-miR-4640-3p	5.955	2.202	4.0785				Y
hsa-miR-550a-5p	27.751	19.299	23.525	Y
hsa-miR-561-5p	10.719	14.766	12.7425	Y		DOWN
hsa-miR-4787-3p	20.843	4.015	12.429				Y	Y
hsa-miR-483-3p	15.245	10.103	12.674				Y	Y
hsa-miR-483-5p	5.836	0.777	3.3065				Y	Y
hsa-miR-577	144.708	91.832	118.27	Y			Y
hsa-miR-582-3p	35.373	36.525	35.949	Y		UP
hsa-miR-584-5p	93.852	87.816	90.834	Y
hsa-miR-589-3p	7.742	4.145	5.9435	Y
hsa-miR-589-5p	32.634	37.303	34.9685	Y
hsa-miR-592	10.481	13.6	12.0405	Y		DOWN
hsa-miR-615-3p	8.814	12.823	10.8185	Y		UP
hsa-miR-625-3p	86.468	91.573	89.0205	Y			Y	Y
hsa-miR-629-5p	11.791	5.051	8.421	Y
hsa-miR-641	8.456	13.082	10.769	Y		DOWN
hsa-miR-660-5p	38.708	24.998	31.853	Y
hsa-miR-671-3p	48.236	58.415	53.3255	Y
hsa-miR-767-5p	29.18	36.914	33.047	Y		DOWN
hsa-miR-769-5p	472.833	489.207	481.02	Y
hsa-miR-7706	109.216	119.42	114.318	Y			Y
hsa-miR-629-3p	8.694	1.425	5.0595				Y	Y
hsa-miR-877-5p	193.063	109.058	151.06	Y
hsa-miR-664a-3p	10.6	11.398	10.999				Y	Y
hsa-miR-92a-1-5p	27.632	12.434	20.033	Y		UP
hsa-miR-6858-5p	9.885	10.491	10.188				Y	Y
hsa-miR-6894-5p	2.62	6.994	4.807				Y
hsa-miR-766-3p	31.443	13.341	22.392				Y	Y
hsa-miR-92a-3p	11020.6	9716.15	10368.4	Y
hsa-miR-92b-3p	1257.12	1099.91	1178.51	Y
hsa-miR-93-3p	5.121	9.973	7.547	Y
hsa-miR-93-5p	1317.38	1121.15	1219.26	Y
hsa-miR-941	312.879	320.31	316.595	Y
hsa-miR-9-5p	163.407	150.764	157.086	Y
hsa-miR-96-5p	96.591	128.098	112.345	Y		DOWN
hsa-miR-98-5p	389.938	366.808	378.373	Y
hsa-miR-99b-3p	14.53	14.895	14.7125	Y		DOWN
hsa-miR-99b-5p	13641.4	11606.8	12624.1	Y			Y	Y
aaverage value of miRNA normalized expression in two replicates. bY means YES. cUP and DOWN represent up-regulated and down-regulated in SW620-CL compared to SW480-CL, respectively.
