# Supplementary material for: Distinct shed microvesicle and exosome microRNA signatures reveal diagnostic markers for colorectal cancer
Source: PLoS One. 2019 Jan 4;14(1):e0210003. doi: 10.1371/journal.pone.0210003 (PMC6319712; doi:10.1371/journal.pone.0210003)
Supplement: S5 Table — (XLSX) [file pone.0210003.s009.xlsx]

## Sheet: Sheet1
S5 Table. miRNAs detected in sMVs of SW620.
miRNA	Normalized expression ( > 5 TPM)		Averagea	Seen_in_SW620-CLb	Unique_in_SW620-CLb	SW620-CL_vs_SW480-CLc	Enriched_in_SW620-sMVsb	Enriched_in_SW620-Exosb
	SW620-sMVs-rep1	SW620-sMVs-rep2
hsa-miR-100-3p	4.194	7.894	6.044	Y	Y	UP
hsa-miR-1224-5p	71.295	52.627	61.961	Y	Y	UP
hsa-miR-125b-1-3p	16.775	2.631	9.703	Y	Y	UP
hsa-miR-125b-2-3p	8.388	13.157	10.7725	Y	Y	UP
hsa-miR-125b-5p	50.326	42.102	46.214	Y	Y	UP		Y
hsa-miR-1266-5p	4.194	10.525	7.3595	Y	Y	UP
hsa-miR-1268a	20.969	2.631	11.8	Y	Y
hsa-miR-1268b	20.969	2.631	11.8	Y	Y
hsa-miR-1276	12.582	0	6.291	Y	Y	UP
hsa-miR-1304-5p	4.194	13.157	8.6755	Y	Y
hsa-miR-135a-5p	0	5.263	2.6315	Y	Y	UP
hsa-miR-153-5p	0	7.894	3.947	Y	Y
hsa-miR-181b-3p	0	7.894	3.947	Y	Y	UP
hsa-miR-194-3p	12.582	21.051	16.8165	Y	Y	UP
hsa-miR-199a-3p	0	5.263	2.6315	Y	Y	UP
hsa-miR-199b-3p	0	5.263	2.6315	Y	Y	UP
hsa-miR-199b-5p	4.194	10.525	7.3595	Y	Y	UP
hsa-miR-20a-3p	8.388	0	4.194	Y	Y
hsa-miR-215-5p	12.582	7.894	10.238	Y	Y	UP
hsa-miR-3127-5p	0	7.894	3.947	Y	Y
hsa-miR-3177-3p	0	5.263	2.6315	Y	Y	UP
hsa-miR-328-3p	8.388	5.263	6.8255	Y	Y
hsa-miR-33b-3p	0	5.263	2.6315	Y	Y
hsa-miR-3691-5p	12.582	10.525	11.5535	Y	Y			Y
hsa-miR-4661-5p	0	15.788	7.894	Y	Y	UP
hsa-miR-550a-3p	0	5.263	2.6315	Y	Y
hsa-miR-616-5p	8.388	5.263	6.8255	Y	Y
hsa-miR-652-3p	0	7.894	3.947	Y	Y
hsa-miR-659-5p	4.194	7.894	6.044	Y	Y
hsa-miR-7641	29340.1	20261.5	24800.8	Y	Y	UP	Y	Y
hsa-miR-99a-5p	8.388	31.576	19.982	Y	Y	UP		Y
hsa-let-7a-3p	4.194	13.157	8.6755	Y
hsa-let-7a-5p	8194.76	11001.7	9598.25	Y
hsa-let-7b-5p	691.983	763.096	727.539	Y
hsa-let-7c-5p	83.877	84.204	84.0405	Y
hsa-let-7d-3p	75.489	84.204	79.8465	Y
hsa-let-7d-5p	222.273	323.658	272.966	Y
hsa-let-7e-5p	750.697	994.656	872.677	Y		DOWN
hsa-let-7f-5p	51923.9	66926.1	59425	Y
hsa-miR-143-3p	0	23.682	11.841			DOWN	Y	Y
hsa-let-7g-5p	1010.72	1384.1	1197.41	Y
hsa-let-7i-5p	4416.11	4307.54	4361.83	Y
hsa-miR-100-5p	4789.36	4439.11	4614.24	Y		UP	Y	Y
hsa-miR-101-3p	624.882	860.456	742.669	Y
hsa-miR-103a-3p	2679.86	3202.37	2941.12	Y
hsa-miR-106b-3p	771.666	1249.9	1010.78	Y
hsa-miR-203b-3p	4.194	5.263	4.7285			DOWN		Y
hsa-miR-106b-5p	33.551	34.208	33.8795	Y
hsa-miR-107	1916.59	2297.18	2106.88	Y			Y
hsa-miR-10a-3p	12.582	21.051	16.8165	Y		DOWN
hsa-miR-10a-5p	330948	283614	307281	Y		DOWN	Y	Y
hsa-miR-10b-5p	15274	12793.7	14033.8	Y			Y	Y
hsa-miR-26a-1-3p	4.194	7.894	6.044			DOWN
hsa-miR-1180-3p	25.163	28.945	27.054	Y
hsa-miR-1247-3p	138.397	131.568	134.983	Y		UP
hsa-miR-1247-5p	134.203	71.047	102.625	Y		UP	Y	Y
hsa-miR-125a-5p	1027.49	534.167	780.829	Y		DOWN		Y
hsa-miR-371a-5p	8.388	2.631	5.5095			DOWN
hsa-miR-126-5p	33.551	49.996	41.7735	Y		DOWN
hsa-miR-509-3p	0	7.894	3.947			DOWN
hsa-miR-1271-5p	12.582	10.525	11.5535	Y		UP
hsa-miR-128-1-5p	33.551	31.576	32.5635	Y		UP
hsa-miR-128-3p	96.458	126.305	111.382	Y
hsa-miR-6716-3p	0	13.157	6.5785			DOWN
hsa-miR-1285-3p	25.163	34.208	29.6855	Y
hsa-miR-891a-5p	0	5.263	2.6315			DOWN
hsa-miR-1296-5p	16.775	15.788	16.2815	Y
hsa-miR-1301-3p	12.582	5.263	8.9225	Y
hsa-miR-1307-3p	58.714	97.36	78.037	Y
hsa-miR-1307-5p	20.969	28.945	24.957	Y			Y	Y
hsa-let-7b-3p	0	15.788	7.894					Y
hsa-miR-130b-3p	239.049	281.556	260.303	Y
hsa-miR-130b-5p	25.163	18.42	21.7915	Y
hsa-miR-132-3p	8.388	31.576	19.982	Y
hsa-miR-132-5p	0	5.263	2.6315	Y
hsa-miR-133a-3p	8.388	5.263	6.8255	Y
hsa-let-7i-3p	8.388	0	4.194
hsa-miR-135b-3p	4.194	7.894	6.044	Y		DOWN
hsa-miR-135b-5p	0	10.525	5.2625	Y		DOWN
hsa-miR-140-3p	545.199	615.739	580.469	Y		UP
hsa-miR-141-3p	62.908	47.365	55.1365	Y		DOWN
hsa-miR-142-3p	12.582	15.788	14.185	Y		UP
hsa-miR-142-5p	1157.5	1134.12	1145.81	Y		UP
hsa-miR-1468-5p	8.388	2.631	5.5095	Y
hsa-miR-146a-5p	155.172	142.094	148.633	Y		DOWN	Y	Y
hsa-miR-146b-5p	209.692	194.721	202.207	Y		DOWN		Y
hsa-miR-148a-3p	10316.8	11109.6	10713.2	Y
hsa-miR-148a-5p	293.569	218.403	255.986	Y
hsa-miR-1246	64501.2	105583	85042.4				Y	Y
hsa-miR-148b-3p	33.551	52.627	43.089	Y
hsa-miR-148b-5p	25.163	10.525	17.844	Y
hsa-miR-1255a	0	5.263	2.6315
hsa-miR-149-5p	46.132	57.89	52.011	Y
hsa-miR-150-5p	293.569	205.246	249.408	Y		DOWN	Y	Y
hsa-miR-151a-3p	3271.2	4039.14	3655.17	Y		UP
hsa-miR-151a-5p	1367.19	1534.09	1450.64	Y		UP
hsa-miR-151b	142.591	328.921	235.756	Y		UP	Y	Y
hsa-miR-1269a	16.775	5.263	11.019				Y
hsa-miR-15a-5p	25.163	15.788	20.4755	Y
hsa-miR-15b-3p	4.194	5.263	4.7285	Y
hsa-miR-15b-5p	150.978	105.255	128.117	Y
hsa-miR-16-2-3p	20.969	31.576	26.2725	Y
hsa-miR-16-5p	985.552	905.189	945.37	Y
hsa-miR-1291	20.969	2.631	11.8				Y
hsa-miR-17-3p	29.357	49.996	39.6765	Y		UP
hsa-miR-17-5p	163.56	205.246	184.403	Y		UP
hsa-miR-181a-2-3p	1153.31	986.762	1070.03	Y				Y
hsa-miR-181a-3p	515.842	465.751	490.796	Y		UP
hsa-miR-181a-5p	46040	50524.8	48282.4	Y		UP
hsa-miR-181b-5p	2889.55	3036.59	2963.07	Y		UP
hsa-miR-181c-3p	176.141	171.039	173.59	Y
hsa-miR-181c-5p	897.482	897.295	897.389	Y
hsa-miR-181d-5p	209.692	242.086	225.889	Y
hsa-miR-1343-3p	0	13.157	6.5785
hsa-miR-182-5p	147996	169389	158693	Y		DOWN	Y	Y
hsa-miR-183-3p	8.388	5.263	6.8255	Y		DOWN
hsa-miR-183-5p	8379.29	10009.7	9194.5	Y				Y
hsa-miR-186-5p	1417.52	1570.92	1494.22	Y
hsa-miR-191-5p	24051.7	21308.8	22680.2	Y
hsa-miR-192-5p	158959	163460	161210	Y		UP
hsa-miR-193b-3p	62.908	39.47	51.189	Y				Y
hsa-miR-194-5p	733.922	784.147	759.034	Y		UP
hsa-miR-196a-5p	234.855	278.925	256.89	Y		UP
hsa-miR-196b-5p	171.947	165.776	168.862	Y
hsa-miR-197-3p	25.163	34.208	29.6855	Y				Y
hsa-miR-19a-3p	213.886	781.515	497.7	Y		UP
hsa-miR-19b-3p	842.962	2291.92	1567.44	Y		UP
hsa-miR-200a-3p	75.489	136.831	106.16	Y
hsa-miR-200a-5p	25.163	34.208	29.6855	Y
hsa-miR-200b-3p	880.706	992.024	936.365	Y
hsa-miR-200b-5p	33.551	47.365	40.458	Y
hsa-miR-200c-3p	8.388	15.788	12.088	Y		DOWN
hsa-miR-203a-3p	83.877	52.627	68.252	Y		DOWN
hsa-miR-204-5p	54.52	36.839	45.6795	Y
hsa-miR-20a-5p	75.489	113.149	94.319	Y		UP
hsa-miR-210-3p	176.141	242.086	209.113	Y		DOWN	Y	Y
hsa-miR-210-5p	12.582	10.525	11.5535	Y		DOWN		Y
hsa-miR-212-3p	8.388	2.631	5.5095	Y		DOWN
hsa-miR-182-3p	4.194	5.263	4.7285
hsa-miR-212-5p	4.194	5.263	4.7285	Y
hsa-miR-185-5p	8.388	0	4.194
hsa-miR-21-3p	3812.2	3689.17	3750.69	Y
hsa-miR-190b	8.388	10.525	9.4565
hsa-miR-21-5p	42802.3	40562.5	41682.4	Y		DOWN
hsa-miR-219a-1-3p	4.194	23.682	13.938	Y
hsa-miR-221-3p	1702.7	2728.72	2215.71	Y
hsa-miR-221-5p	536.811	434.175	485.493	Y				Y
hsa-miR-222-3p	4114.16	4283.86	4199.01	Y
hsa-miR-222-5p	171.947	89.466	130.707	Y			Y	Y
hsa-miR-22-3p	1534.94	1820.9	1677.92	Y		DOWN
hsa-miR-224-5p	41.938	39.47	40.704	Y		UP
hsa-miR-23a-3p	264.212	189.458	226.835	Y
hsa-miR-23b-3p	134.203	110.517	122.36	Y
hsa-miR-24-2-5p	4.194	5.263	4.7285	Y
hsa-miR-24-3p	54.52	89.466	71.993	Y
hsa-miR-2467-5p	0	10.525	5.2625	Y
hsa-miR-25-3p	8710.6	7988.82	8349.71	Y
hsa-miR-25-5p	104.846	113.149	108.998	Y
hsa-miR-26a-5p	5078.74	4604.89	4841.81	Y		DOWN
hsa-miR-26b-3p	12.582	13.157	12.8695	Y
hsa-miR-26b-5p	230.661	328.921	279.791	Y
hsa-miR-27a-3p	859.737	1007.81	933.775	Y
hsa-miR-27a-5p	83.877	99.992	91.9345	Y				Y
hsa-miR-27b-3p	21933.8	18827.4	20380.6	Y
hsa-miR-27b-5p	234.855	173.67	204.262	Y
hsa-miR-28-3p	4567.09	5546.92	5057	Y				Y
hsa-miR-28-5p	33.551	18.42	25.9855	Y
hsa-miR-29a-3p	247.437	223.666	235.552	Y		DOWN
hsa-miR-29a-5p	0	5.263	2.6315	Y		DOWN
hsa-miR-29b-3p	4.194	5.263	4.7285	Y		DOWN
hsa-miR-29c-3p	16.775	2.631	9.703	Y
hsa-miR-301a-3p	67.101	34.208	50.6545	Y
hsa-miR-301b-3p	4.194	5.263	4.7285	Y		UP
hsa-miR-30a-5p	12.582	2.631	7.6065	Y		DOWN
hsa-miR-30b-5p	188.723	205.246	196.985	Y
hsa-miR-30c-1-3p	20.969	13.157	17.063	Y
hsa-miR-30c-5p	222.273	197.352	209.812	Y
hsa-miR-30d-3p	8.388	7.894	8.141	Y
hsa-miR-30d-5p	2734.38	2457.69	2596.04	Y
hsa-miR-30e-3p	691.983	702.574	697.278	Y				Y
hsa-miR-30e-5p	490.679	531.536	511.107	Y
hsa-miR-3158-3p	20.969	10.525	15.747	Y
hsa-miR-31-5p	423.578	421.018	422.298	Y
hsa-miR-3200-3p	4.194	10.525	7.3595	Y		UP
hsa-miR-320a	2092.73	2494.53	2293.63	Y
hsa-miR-320b	469.71	618.371	544.04	Y
hsa-miR-301a-5p	0	5.263	2.6315
hsa-miR-320c	8.388	21.051	14.7195	Y
hsa-miR-324-3p	8.388	2.631	5.5095	Y
hsa-miR-32-5p	8.388	0	4.194	Y
hsa-miR-335-3p	58.714	44.733	51.7235	Y
hsa-miR-335-5p	71.295	60.521	65.908	Y
hsa-miR-339-3p	16.775	23.682	20.2285	Y
hsa-miR-339-5p	218.08	147.356	182.718	Y			Y	Y
hsa-miR-340-3p	16.775	2.631	9.703	Y
hsa-miR-3133	4.194	5.263	4.7285
hsa-miR-3155a	8.388	2.631	5.5095
hsa-miR-340-5p	402.609	313.132	357.87	Y
hsa-miR-3159	8.388	0	4.194
hsa-miR-3163	0	5.263	2.6315					Y
hsa-miR-345-5p	75.489	105.255	90.372	Y
hsa-miR-34a-5p	8.388	13.157	10.7725	Y
hsa-miR-3605-3p	0	7.894	3.947	Y
hsa-miR-3605-5p	20.969	13.157	17.063	Y				Y
hsa-miR-361-3p	25.163	15.788	20.4755	Y
hsa-miR-3615	16.775	36.839	26.807	Y
hsa-miR-320d	4.194	10.525	7.3595
hsa-miR-361-5p	130.009	163.145	146.577	Y
hsa-miR-324-5p	8.388	0	4.194
hsa-miR-331-3p	0	5.263	2.6315
hsa-miR-374a-3p	100.652	105.255	102.953	Y
hsa-miR-374a-5p	12.582	10.525	11.5535	Y
hsa-miR-374b-3p	4.194	5.263	4.7285	Y
hsa-miR-374b-5p	8.388	21.051	14.7195	Y
hsa-miR-375	7045.65	6536.31	6790.98	Y		UP
hsa-miR-378a-3p	1547.53	1478.83	1513.18	Y		DOWN
hsa-miR-378c	12.582	23.682	18.132	Y
hsa-miR-3934-5p	4.194	7.894	6.044	Y
hsa-miR-421	100.652	73.678	87.165	Y
hsa-miR-423-3p	683.596	939.397	811.496	Y		DOWN
hsa-miR-423-5p	3539.6	4973.28	4256.44	Y
hsa-miR-3607-3p	0	10.525	5.2625				Y
hsa-miR-424-3p	62.908	81.572	72.24	Y		DOWN
hsa-miR-424-5p	8.388	7.894	8.141	Y		DOWN
hsa-miR-3610	8.388	5.263	6.8255				Y
hsa-miR-3614-5p	0	10.525	5.2625					Y
hsa-miR-425-3p	12.582	2.631	7.6065	Y
hsa-miR-362-5p	4.194	5.263	4.7285
hsa-miR-3651	0	5.263	2.6315
hsa-miR-3687	54.52	15.788	35.154				Y
hsa-miR-425-5p	239.049	149.988	194.519	Y
hsa-miR-429	113.234	255.242	184.238	Y
hsa-miR-4435	8.388	5.263	6.8255	Y
hsa-miR-449c-5p	12.582	0	6.291	Y
hsa-miR-450a-5p	0	5.263	2.6315	Y		DOWN
hsa-miR-450b-5p	4.194	23.682	13.938	Y		DOWN
hsa-miR-452-5p	0	10.525	5.2625	Y		UP
hsa-miR-3913-5p	0	5.263	2.6315
hsa-miR-454-3p	25.163	21.051	23.107	Y
hsa-miR-454-5p	12.582	7.894	10.238	Y
hsa-miR-4677-3p	33.551	34.208	33.8795	Y
hsa-miR-4741	8.388	18.42	13.404	Y
hsa-miR-4286	0	10.525	5.2625				Y	Y
hsa-miR-4746-5p	8.388	2.631	5.5095	Y
hsa-miR-4775	4.194	10.525	7.3595	Y
hsa-miR-4449	92.264	26.314	59.289				Y	Y
hsa-miR-4454	0	18.42	9.21				Y
hsa-miR-4461	12.582	2.631	7.6065
hsa-miR-4482-3p	0	5.263	2.6315
hsa-miR-4485-3p	58.714	57.89	58.302				Y
hsa-miR-484	20.969	63.153	42.061	Y
hsa-miR-4504	8.388	0	4.194
hsa-miR-4515	8.388	0	4.194
hsa-miR-486-3p	8.388	5.263	6.8255	Y		UP
hsa-miR-486-5p	1300.09	1078.86	1189.47	Y		UP	Y	Y
hsa-miR-499a-5p	67.101	39.47	53.2855	Y
hsa-miR-500a-3p	280.987	173.67	227.329	Y		DOWN
hsa-miR-501-3p	494.873	352.603	423.738	Y
hsa-miR-502-3p	8.388	7.894	8.141	Y
hsa-miR-532-3p	33.551	34.208	33.8795	Y			Y	Y
hsa-miR-532-5p	603.913	663.104	633.509	Y
hsa-miR-483-3p	8.388	5.263	6.8255				Y	Y
hsa-miR-542-3p	12.582	7.894	10.238	Y		DOWN
hsa-miR-548e-3p	4.194	7.894	6.044	Y
hsa-miR-548k	41.938	42.102	42.02	Y
hsa-miR-548o-3p	16.775	26.314	21.5445	Y
hsa-miR-5000-3p	0	5.263	2.6315
hsa-miR-549a	37.745	42.102	39.9235	Y		UP
hsa-miR-505-5p	0	13.157	6.5785
hsa-miR-550a-5p	33.551	34.208	33.8795	Y				Y
hsa-miR-561-5p	8.388	2.631	5.5095	Y		DOWN
hsa-miR-548am-5p	0	10.525	5.2625
hsa-miR-548au-5p	0	7.894	3.947
hsa-miR-548ay-5p	0	5.263	2.6315
hsa-miR-548c-5p	0	7.894	3.947
hsa-miR-548d-5p	0	5.263	2.6315
hsa-miR-577	197.11	149.988	173.549	Y				Y
hsa-miR-548f-3p	4.194	5.263	4.7285
hsa-miR-582-3p	364.864	242.086	303.475	Y		UP
hsa-miR-582-5p	8.388	7.894	8.141	Y		UP
hsa-miR-548o-5p	0	7.894	3.947
hsa-miR-584-5p	96.458	94.729	95.5935	Y
hsa-miR-589-5p	62.908	44.733	53.8205	Y
hsa-miR-590-3p	0	5.263	2.6315	Y
hsa-miR-574-3p	8.388	2.631	5.5095
hsa-miR-592	0	5.263	2.6315	Y		DOWN
hsa-miR-615-3p	0	13.157	6.5785	Y		UP
hsa-miR-615-5p	4.194	7.894	6.044	Y
hsa-miR-625-3p	163.56	257.874	210.717	Y			Y	Y
hsa-miR-625-5p	8.388	0	4.194	Y
hsa-miR-6087	12.582	13.157	12.8695				Y
hsa-miR-629-5p	12.582	23.682	18.132	Y
hsa-miR-641	29.357	5.263	17.31	Y		DOWN
hsa-miR-619-5p	4.194	5.263	4.7285
hsa-miR-622	12.582	2.631	7.6065				Y
hsa-miR-660-5p	58.714	42.102	50.408	Y
hsa-miR-627-3p	0	5.263	2.6315
hsa-miR-671-3p	71.295	78.941	75.118	Y
hsa-miR-636	4.194	5.263	4.7285
hsa-miR-6511a-5p	4.194	5.263	4.7285
hsa-miR-6511b-5p	4.194	5.263	4.7285
hsa-miR-7-1-3p	0	7.894	3.947	Y
hsa-miR-767-5p	8.388	0	4.194	Y		DOWN
hsa-miR-664a-3p	20.969	26.314	23.6415				Y	Y
hsa-miR-769-5p	356.476	344.709	350.592	Y
hsa-miR-6797-5p	0	5.263	2.6315
hsa-miR-6847-5p	0	10.525	5.2625
hsa-miR-6866-5p	4.194	5.263	4.7285
hsa-miR-6894-5p	4.194	5.263	4.7285					Y
hsa-miR-7706	109.04	168.407	138.724	Y				Y
hsa-miR-7974	4.194	18.42	11.307	Y
hsa-miR-766-3p	20.969	21.051	21.01				Y	Y
hsa-miR-877-5p	75.489	99.992	87.7405	Y
hsa-miR-7704	142.591	39.47	91.0305				Y	Y
hsa-miR-92a-1-5p	41.938	42.102	42.02	Y		UP
hsa-miR-92a-3p	24072.6	25840	24956.3	Y
hsa-miR-8485	0	10.525	5.2625
hsa-miR-92b-3p	838.768	776.252	807.51	Y
hsa-miR-93-5p	1337.84	1184.11	1260.97	Y
hsa-miR-9-3p	8.388	5.263	6.8255	Y
hsa-miR-941	817.799	692.049	754.924	Y
hsa-miR-95-3p	4.194	5.263	4.7285	Y		DOWN
hsa-miR-9-5p	536.811	547.324	542.067	Y
hsa-miR-92b-5p	8.388	2.631	5.5095
hsa-miR-96-5p	54.52	31.576	43.048	Y		DOWN
hsa-miR-940	0	5.263	2.6315
hsa-miR-98-5p	763.279	1055.18	909.228	Y
hsa-miR-98-3p	8.388	0	4.194
hsa-miR-99b-3p	29.357	7.894	18.6255	Y		DOWN
hsa-miR-99b-5p	6571.75	5917.94	6244.84	Y				Y
aaverage value of miRNA normalized expression in two replicates. bY means YES. cUP and DOWN represent up-regulated and down-regulated in SW620-CL compared to SW480-CL, respectively.
