# Supplementary material for: Distinct shed microvesicle and exosome microRNA signatures reveal diagnostic markers for colorectal cancer
Source: PLoS One. 2019 Jan 4;14(1):e0210003. doi: 10.1371/journal.pone.0210003 (PMC6319712; doi:10.1371/journal.pone.0210003)
Supplement: S6 Table — (XLSX) [file pone.0210003.s010.xlsx]

## Sheet: Sheet1
S6 Table. miRNAs detected in exosomes of SW620.
miRNA	Normalized expression ( > 5 TPM)		Averagea	Seen_in_SW620-CLb	Unique_in_SW620-CLb	SW620-CL_vs_SW480-CLc	Enriched_in_SW620-Exosb	Enriched_in_SW620-sMVsb
	SW620-sMVs-rep1	SW620-sMVs-rep2
hsa-miR-100-3p	3.711	12.232	7.9715	Y	Y	UP
hsa-miR-1224-5p	39.853	33.299	36.576	Y	Y	UP
hsa-miR-125b-1-3p	13.392	17.216	15.304	Y	Y	UP
hsa-miR-125b-2-3p	15.006	13.365	14.1855	Y	Y	UP
hsa-miR-125b-5p	79.707	221.992	150.849	Y	Y	UP	Y
hsa-miR-1266-5p	9.197	8.834	9.0155	Y	Y	UP
hsa-miR-1268a	2.743	5.437	4.09	Y	Y
hsa-miR-1268b	2.743	5.437	4.09	Y	Y
hsa-miR-1276	9.52	8.608	9.064	Y	Y	UP
hsa-miR-194-3p	32.915	32.846	32.8805	Y	Y	UP
hsa-miR-199a-3p	7.583	7.475	7.529	Y	Y	UP
hsa-miR-199b-3p	7.583	7.475	7.529	Y	Y	UP
hsa-miR-3065-5p	5.486	4.757	5.1215	Y	Y
hsa-miR-3127-5p	5.809	1.359	3.584	Y	Y
hsa-miR-3691-5p	11.779	11.553	11.666	Y	Y		Y
hsa-miR-3909	5.325	3.624	4.4745	Y	Y	UP
hsa-miR-4661-5p	4.679	7.022	5.8505	Y	Y	UP
hsa-miR-548e-5p	3.388	6.569	4.9785	Y	Y
hsa-miR-550a-3p	1.614	6.569	4.0915	Y	Y
hsa-miR-616-5p	5.809	5.437	5.623	Y	Y
hsa-miR-652-3p	5.325	5.21	5.2675	Y	Y
hsa-miR-7641	570.857	981.52	776.188	Y	Y	UP	Y	Y
hsa-miR-99a-5p	22.589	38.735	30.662	Y	Y	UP	Y
hsa-let-7a-3p	5.647	6.116	5.8815	Y
hsa-let-7a-5p	16632.1	12997.2	14814.6	Y
hsa-let-7b-5p	974.716	767.004	870.86	Y
hsa-let-7c-5p	54.698	74.073	64.3855	Y
hsa-let-7d-3p	118.915	179.405	149.16	Y
hsa-let-7d-5p	369.33	293.119	331.225	Y
hsa-let-7e-5p	1687.4	1194.68	1441.04	Y		DOWN
hsa-let-7f-5p	39624.5	41094.3	40359.4	Y
hsa-miR-143-3p	3.227	7.928	5.5775			DOWN	Y	Y
hsa-let-7g-5p	466.625	538.896	502.76	Y
hsa-let-7i-5p	2980.78	4189.75	3585.27	Y
hsa-miR-100-5p	4061.02	3938.76	3999.89	Y		UP	Y	Y
hsa-miR-101-3p	448.876	671.185	560.03	Y
hsa-miR-103a-3p	1477.81	2037.11	1757.46	Y
hsa-miR-106b-3p	745.76	652.383	699.072	Y
hsa-miR-106b-5p	23.073	45.304	34.1885	Y
hsa-miR-203b-3p	4.841	11.1	7.9705			DOWN	Y
hsa-miR-107	610.872	1256.29	933.582	Y				Y
hsa-miR-10a-3p	18.071	21.067	19.569	Y		DOWN
hsa-miR-10a-5p	353650	310860	332255	Y		DOWN	Y	Y
hsa-miR-10b-5p	12651.5	12818.9	12735.2	Y			Y	Y
hsa-miR-1180-3p	31.141	33.299	32.22	Y
hsa-miR-1247-3p	243.8	287.456	265.628	Y		UP
hsa-miR-1247-5p	75.028	118.924	96.976	Y		UP	Y	Y
hsa-miR-125a-3p	6.454	5.437	5.9455	Y		DOWN
hsa-miR-125a-5p	1202.87	2542.71	1872.79	Y		DOWN	Y
hsa-miR-126-5p	20.33	35.564	27.947	Y		DOWN
hsa-miR-1271-5p	9.52	12.459	10.9895	Y		UP
hsa-miR-128-1-5p	32.431	45.078	38.7545	Y		UP
hsa-let-7b-3p	9.52	37.15	23.335				Y
hsa-miR-128-3p	127.789	135.234	131.512	Y
hsa-miR-1285-3p	25.493	27.409	26.451	Y
hsa-miR-1296-5p	10.81	18.122	14.466	Y
hsa-miR-1307-3p	61.958	52.327	57.1425	Y
hsa-miR-1307-5p	19.685	40.547	30.116	Y			Y	Y
hsa-miR-130b-3p	191.039	180.538	185.788	Y
hsa-miR-130b-5p	23.557	32.846	28.2015	Y
hsa-miR-132-3p	31.947	24.691	28.319	Y
hsa-miR-133a-3p	14.36	16.31	15.335	Y
hsa-miR-135b-5p	6.293	2.945	4.619	Y		DOWN
hsa-miR-140-3p	504.058	640.151	572.104	Y		UP
hsa-miR-141-3p	21.944	57.99	39.967	Y		DOWN
hsa-miR-142-3p	21.782	25.144	23.463	Y		UP
hsa-miR-142-5p	703.325	1324.25	1013.79	Y		UP
hsa-miR-1468-5p	23.88	18.801	21.3405	Y
hsa-miR-146a-5p	115.688	116.206	115.947	Y		DOWN	Y	Y
hsa-miR-146b-3p	5.97	2.718	4.344	Y		DOWN
hsa-miR-1246	97.294	3553.9	1825.6				Y	Y
hsa-miR-146b-5p	175.226	208.853	192.04	Y		DOWN	Y
hsa-miR-148a-3p	7394.19	8268.73	7831.46	Y
hsa-miR-148a-5p	269.616	319.849	294.732	Y
hsa-miR-148b-3p	29.85	37.376	33.613	Y
hsa-miR-148b-5p	13.553	16.989	15.271	Y
hsa-miR-1260b	2.259	5.663	3.961				Y
hsa-miR-149-5p	43.565	38.509	41.037	Y
hsa-miR-150-5p	435.161	753.186	594.173	Y		DOWN	Y	Y
hsa-miR-151a-3p	4515.55	4466.34	4490.94	Y		UP
hsa-miR-151a-5p	1162.85	1244.74	1203.79	Y		UP
hsa-miR-151b	65.831	136.593	101.212	Y		UP	Y	Y
hsa-miR-153-3p	4.518	11.553	8.0355	Y		UP
hsa-miR-15a-5p	12.101	30.354	21.2275	Y
hsa-miR-15b-5p	70.187	59.349	64.768	Y
hsa-miR-16-2-3p	27.107	24.238	25.6725	Y
hsa-miR-16-5p	725.43	840.17	782.8	Y
hsa-miR-17-3p	14.199	29.901	22.05	Y		UP
hsa-miR-17-5p	206.69	153.355	180.022	Y		UP
hsa-miR-181a-2-3p	1985.58	2417.9	2201.74	Y			Y
hsa-miR-181a-3p	638.463	638.566	638.514	Y		UP
hsa-miR-181a-5p	52772.8	43518.3	48145.5	Y		UP
hsa-miR-181b-5p	4632.36	3949.41	4290.89	Y		UP
hsa-miR-181c-3p	166.352	215.875	191.113	Y
hsa-miR-181c-5p	776.74	846.513	811.627	Y
hsa-miR-181d-5p	271.23	290.401	280.816	Y
hsa-miR-182-5p	183493	162017	172755	Y		DOWN	Y	Y
hsa-miR-183-3p	9.681	10.193	9.937	Y		DOWN
hsa-miR-183-5p	8244.02	9269.28	8756.65	Y			Y
hsa-miR-186-5p	2108.68	1881.04	1994.86	Y
hsa-miR-18a-3p	9.036	4.53	6.783	Y		UP
hsa-miR-18a-5p	3.066	5.663	4.3645	Y		UP
hsa-miR-191-3p	10.972	12.006	11.489	Y
hsa-miR-191-5p	22296	19474.8	20885.4	Y
hsa-miR-192-5p	70831.3	130764	100798	Y		UP
hsa-miR-193b-3p	44.21	76.338	60.274	Y			Y
hsa-miR-194-5p	600.223	772.214	686.218	Y		UP
hsa-miR-196a-5p	340.126	260.274	300.2	Y		UP
hsa-miR-196b-5p	181.68	181.444	181.562	Y
hsa-miR-197-3p	49.212	156.074	102.643	Y			Y
hsa-miR-197-5p	5.486	5.663	5.5745	Y
hsa-miR-19a-3p	204.431	189.599	197.015	Y		UP
hsa-miR-19b-3p	620.714	636.074	628.394	Y		UP
hsa-miR-200a-3p	80.998	149.958	115.478	Y
hsa-miR-200a-5p	43.08	57.084	50.082	Y
hsa-miR-200b-3p	1149.78	803.7	976.74	Y
hsa-miR-200b-5p	25.655	22.199	23.927	Y
hsa-miR-200c-3p	7.906	3.624	5.765	Y		DOWN
hsa-miR-203a-3p	59.538	67.73	63.634	Y		DOWN
hsa-miR-204-5p	35.82	42.133	38.9765	Y
hsa-miR-20a-5p	94.228	84.719	89.4735	Y		UP
hsa-miR-210-3p	157.155	176.461	166.808	Y		DOWN	Y	Y
hsa-miR-210-5p	29.688	50.741	40.2145	Y		DOWN	Y
hsa-miR-212-3p	5.002	5.89	5.446	Y		DOWN
hsa-miR-212-5p	5.647	2.945	4.296	Y
hsa-miR-21-3p	2426.06	6445.68	4435.87	Y
hsa-miR-21-5p	50351.1	61903.3	56127.2	Y		DOWN
hsa-miR-219a-1-3p	18.878	17.216	18.047	Y
hsa-miR-221-3p	1308.07	1156.17	1232.12	Y
hsa-miR-221-5p	829.501	786.031	807.766	Y			Y
hsa-miR-222-3p	7566.35	6401.97	6984.16	Y
hsa-miR-222-5p	223.793	299.462	261.627	Y			Y	Y
hsa-miR-22-3p	1835.36	2090.12	1962.74	Y		DOWN
hsa-miR-224-5p	62.281	48.702	55.4915	Y		UP
hsa-miR-23a-3p	286.881	249.401	268.141	Y
hsa-miR-23b-3p	151.992	144.521	148.256	Y
hsa-miR-24-3p	25.977	35.564	30.7705	Y
hsa-miR-2467-5p	6.615	17.669	12.142	Y
hsa-miR-25-3p	9533.21	10382	9957.58	Y
hsa-miR-25-5p	195.072	176.914	185.993	Y
hsa-miR-26a-5p	4983.3	4881.55	4932.42	Y		DOWN
hsa-miR-26b-3p	14.037	28.768	21.4025	Y
hsa-miR-26b-5p	212.66	255.517	234.089	Y
hsa-miR-27a-3p	785.937	1055.82	920.878	Y
hsa-miR-27a-5p	187.65	213.837	200.743	Y			Y
hsa-miR-27b-3p	25253.7	28523.2	26888.5	Y
hsa-miR-27b-5p	309.631	399.132	354.381	Y
hsa-miR-28-3p	6999.69	5986.52	6493.11	Y			Y
hsa-miR-28-5p	40.338	37.829	39.0835	Y
hsa-miR-29a-3p	142.311	189.372	165.841	Y		DOWN
hsa-miR-301a-3p	25.977	43.719	34.848	Y
hsa-miR-301b-3p	6.454	10.647	8.5505	Y		UP
hsa-miR-30a-5p	11.295	11.326	11.3105	Y		DOWN
hsa-miR-30b-5p	177.162	203.417	190.29	Y
hsa-miR-30c-1-3p	27.752	16.763	22.2575	Y
hsa-miR-30c-5p	315.44	282.926	299.183	Y
hsa-miR-30d-3p	5.809	13.591	9.7	Y
hsa-miR-30d-5p	3682.82	3574.97	3628.89	Y
hsa-miR-30e-3p	730.432	851.043	790.737	Y			Y
hsa-miR-30e-5p	370.621	727.815	549.218	Y
hsa-miR-3158-3p	39.047	38.282	38.6645	Y
hsa-miR-31-5p	444.358	433.11	438.734	Y
hsa-miR-3200-3p	5.325	3.624	4.4745	Y		UP
hsa-miR-320a	2944.8	2066.79	2505.79	Y
hsa-miR-320b	767.22	603.681	685.451	Y
hsa-miR-320c	10.326	9.061	9.6935	Y
hsa-miR-324-3p	4.195	9.74	6.9675	Y
hsa-miR-335-3p	69.058	84.719	76.8885	Y
hsa-miR-335-5p	31.463	27.409	29.436	Y
hsa-miR-339-3p	23.557	28.768	26.1625	Y
hsa-miR-339-5p	220.243	439	329.621	Y			Y	Y
hsa-miR-3130-3p	2.743	5.89	4.3165
hsa-miR-340-3p	2.743	6.569	4.656	Y
hsa-miR-3163	7.099	4.757	5.928				Y
hsa-miR-340-5p	294.141	394.148	344.144	Y
hsa-miR-345-5p	97.133	134.101	115.617	Y
hsa-miR-3605-5p	18.394	15.857	17.1255	Y			Y
hsa-miR-361-3p	29.527	38.509	34.018	Y
hsa-miR-3615	45.178	73.846	59.512	Y
hsa-miR-361-5p	178.776	142.935	160.856	Y
hsa-miR-374a-3p	51.632	90.382	71.007	Y
hsa-miR-374a-5p	8.068	11.326	9.697	Y
hsa-miR-374b-5p	24.848	31.26	28.054	Y
hsa-miR-375	11051.7	12049.6	11550.6	Y		UP
hsa-miR-378a-3p	1721.28	1456.76	1589.02	Y		DOWN
hsa-miR-378c	14.522	19.481	17.0015	Y
hsa-miR-3934-5p	4.679	7.249	5.964	Y
hsa-miR-3613-3p	1.614	7.475	4.5445				Y
hsa-miR-3614-5p	5.163	12.459	8.811				Y
hsa-miR-421	84.709	75.885	80.297	Y
hsa-miR-423-3p	674.605	645.588	660.096	Y		DOWN
hsa-miR-423-5p	6104.04	4182.5	5143.27	Y
hsa-miR-424-3p	111.17	124.134	117.652	Y		DOWN
hsa-miR-424-5p	4.841	6.796	5.8185	Y		DOWN
hsa-miR-425-3p	10.649	19.707	15.178	Y
hsa-miR-425-5p	287.203	256.649	271.926	Y
hsa-miR-429	121.819	152.449	137.134	Y
hsa-miR-4326	4.195	6.343	5.269	Y
hsa-miR-4435	6.454	3.398	4.926	Y
hsa-miR-450b-5p	5.486	9.514	7.5	Y		DOWN
hsa-miR-452-5p	7.261	10.42	8.8405	Y		UP
hsa-miR-454-3p	19.523	18.801	19.162	Y
hsa-miR-4286	6.615	7.249	6.932				Y	Y
hsa-miR-454-5p	12.424	9.061	10.7425	Y
hsa-miR-4677-3p	35.658	33.525	34.5915	Y
hsa-miR-4449	5.486	8.381	6.9335				Y	Y
hsa-miR-4746-5p	10.165	8.608	9.3865	Y
hsa-miR-4775	1.614	7.928	4.771	Y
hsa-miR-484	54.536	64.106	59.321	Y
hsa-miR-486-3p	25.816	31.94	28.878	Y		UP
hsa-miR-486-5p	2465.11	2549.73	2507.42	Y		UP	Y	Y
hsa-miR-499a-5p	30.172	54.365	42.2685	Y
hsa-miR-500a-3p	305.113	260.5	282.807	Y		DOWN
hsa-miR-483-3p	4.356	13.818	9.087				Y	Y
hsa-miR-501-3p	483.889	366.06	424.975	Y
hsa-miR-502-3p	8.39	13.818	11.104	Y
hsa-miR-505-3p	8.068	9.061	8.5645	Y
hsa-miR-532-3p	30.011	32.393	31.202	Y			Y	Y
hsa-miR-532-5p	393.856	434.016	413.936	Y
hsa-miR-542-3p	5.163	7.702	6.4325	Y		DOWN
hsa-miR-548e-3p	6.615	6.343	6.479	Y
hsa-miR-548k	40.822	53.006	46.914	Y
hsa-miR-548o-3p	10.81	15.177	12.9935	Y
hsa-miR-549a	35.336	46.21	40.773	Y		UP
hsa-miR-548f-3p	1.775	5.437	3.606
hsa-miR-550a-5p	49.534	48.023	48.7785	Y			Y
hsa-miR-577	189.264	205.682	197.473	Y			Y
hsa-miR-582-3p	189.102	386.673	287.887	Y		UP
hsa-miR-584-5p	89.227	83.36	86.2935	Y
hsa-miR-589-3p	3.872	6.569	5.2205	Y
hsa-miR-589-5p	43.242	43.719	43.4805	Y
hsa-miR-615-3p	18.555	19.254	18.9045	Y		UP
hsa-miR-615-5p	7.099	7.928	7.5135	Y
hsa-miR-625-3p	189.425	276.583	233.004	Y			Y	Y
hsa-miR-625-5p	5.647	6.796	6.2215	Y
hsa-miR-629-5p	10.326	18.801	14.5635	Y
hsa-miR-641	16.619	15.403	16.011	Y		DOWN
hsa-miR-660-5p	16.135	22.879	19.507	Y
hsa-miR-671-3p	90.84	91.741	91.2905	Y
hsa-miR-7-1-3p	4.195	7.022	5.6085	Y
hsa-miR-664a-3p	20.653	15.403	18.028				Y	Y
hsa-miR-6858-5p	11.456	10.42	10.938				Y
hsa-miR-6894-5p	3.55	5.21	4.38				Y
hsa-miR-769-5p	371.589	351.562	361.576	Y
hsa-miR-7706	265.582	178.952	222.267	Y			Y
hsa-miR-766-3p	15.974	33.978	24.976				Y	Y
hsa-miR-877-5p	194.427	175.102	184.764	Y
hsa-miR-7704	0	16.536	8.268				Y	Y
hsa-miR-92a-1-5p	104.071	81.321	92.696	Y		UP
hsa-miR-92a-3p	30819.7	26470.2	28644.9	Y
hsa-miR-92b-3p	1245.14	1445.89	1345.51	Y
hsa-miR-93-3p	7.583	7.249	7.416	Y
hsa-miR-93-5p	1676.27	1542.16	1609.21	Y
hsa-miR-941	893.557	762.247	827.902	Y
hsa-miR-942-5p	5.325	5.89	5.6075	Y
hsa-miR-9-5p	388.854	515.338	452.096	Y
hsa-miR-96-5p	63.088	84.04	73.564	Y		DOWN
hsa-miR-98-5p	514.546	670.958	592.752	Y
hsa-miR-99b-3p	8.552	6.116	7.334	Y		DOWN
hsa-miR-99b-5p	6562.27	6444.1	6503.18	Y			Y
aaverage value of miRNA normalized expression in two replicates. bY means YES. cUP and DOWN represent up-regulated and down-regulated in SW620-CL compared to SW480-CL, respectively.
