# Supplementary material for: Distinct shed microvesicle and exosome microRNA signatures reveal diagnostic markers for colorectal cancer
Source: PLoS One. 2019 Jan 4;14(1):e0210003. doi: 10.1371/journal.pone.0210003 (PMC6319712; doi:10.1371/journal.pone.0210003)
Supplement: S7 Table — (XLSX) [file pone.0210003.s011.xlsx]

## Sheet: Sheet1
S7 Table. miRNAs detected in all EV subtypes of two CRC cell lines.
miRNA	Average of normalized miRNA expression						SW620-CL_vs_SW480-CLa	Enriched_in_SW480-sMVsb	Enriched_in_SW480-Exosb	Enriched_in_SW620-sMVsb	Enriched_in_SW620-Exosb
	SW480-CL	SW480-Exos	SW480-sMVs	SW620-CL	SW620-Exos	SW620-sMVs
hsa-let-7a-5p	26192.4	10065.4	11108.5	25875.1	14814.6	9598.25
hsa-let-7b-5p	1369.27	687.331	886.418	1292.4	870.86	727.539
hsa-let-7c-5p	31.853	26.1505	36.213	89.463	64.3855	84.0405
hsa-let-7d-3p	276.195	109.811	73.9035	270.37	149.16	79.8465
hsa-let-7d-5p	1580.89	376.158	445.631	1718.33	331.224	272.966
hsa-let-7e-5p	4865.66	1776.78	1502.52	2220.8	1441.04	872.677	DOWN
hsa-let-7f-5p	112483	30087.7	54757.3	89559.5	40359.4	59425
hsa-let-7g-5p	1917.91	411.622	921.54	2613.05	502.76	1197.41
hsa-let-7i-5p	6414.78	2195.09	3328.52	12626.3	3585.27	4361.83
hsa-miR-10a-3p	104.951	27.6815	29.303	68.2165	19.569	16.8165	DOWN
hsa-miR-101-3p	994.313	351.893	539.327	1401.93	560.03	742.669
hsa-miR-103a-3p	2036.39	953.901	1184.53	3713.82	1757.46	2941.12
hsa-miR-106b-3p	549.496	744.412	1283.35	722.658	699.072	1010.78		Y	Y
hsa-miR-106b-5p	126.572	31.6805	33.0825	185.46	34.1885	33.8795
hsa-miR-107	333.743	435.173	645.061	1037.96	933.582	2106.88		Y	Y	Y
hsa-miR-10a-5p	322653	455726	439057	161526	332255	307281	DOWN	Y	Y	Y	Y
hsa-miR-125a-5p	1741.36	4874.05	2395.5	881.987	1872.79	780.829	DOWN	Y	Y		Y
hsa-miR-10b-5p	2973.87	5629.34	8335.94	4214.02	12735.2	14033.8		Y	Y	Y	Y
hsa-miR-1180-3p	47.008	16.3695	15.147	95.414	32.22	27.054
hsa-miR-126-5p	186.169	66.6715	60.3375	75.2295	27.947	41.7735	DOWN
hsa-miR-135b-5p	36.528	8.1835	12.0495	15.303	4.619	5.2625	DOWN
hsa-miR-141-3p	1697.01	670.855	1191.54	88.5405	39.967	55.1365	DOWN
hsa-miR-146a-5p	94.703	141.587	155.702	49.4585	115.947	148.633	DOWN	Y	Y	Y	Y
hsa-miR-146b-5p	292.594	462.71	425.897	146.258	192.04	202.207	DOWN	Y	Y		Y
hsa-miR-128-3p	245.978	48.339	52.25	579.253	131.512	111.382
hsa-miR-1285-3p	59.0505	21.647	17.708	67.5505	26.451	29.6855
hsa-miR-1296-5p	18.9135	11.6005	12.77	45.6385	14.466	16.2815
hsa-miR-1307-3p	118.412	36.48	41.506	230.304	57.1425	78.037
hsa-miR-1307-5p	6.603	13.638	9.342	8.2305	30.116	24.957		Y	Y	Y	Y
hsa-miR-130b-3p	229.153	117.746	179.906	468.572	185.788	260.303
hsa-miR-130b-5p	87.666	10.6325	7.712	145.522	28.2015	21.7915
hsa-miR-132-3p	42.57	30.399	23.8825	40.981	28.319	19.982
hsa-miR-150-5p	49.871	1782.69	736.683	23.3215	594.173	249.407	DOWN	Y	Y	Y	Y
hsa-miR-182-5p	82988.6	258018	258907	53721.4	172755	158693	DOWN	Y	Y	Y	Y
hsa-miR-183-3p	25.578	17.146	14.3815	15.5535	9.937	6.8255	DOWN
hsa-miR-200c-3p	205.484	123.273	232.148	9.879	5.765	12.088	DOWN
hsa-miR-1468-5p	20.5375	9.1825	4.4895	33.367	21.3405	5.5095
hsa-miR-203a-3p	619.209	491.822	698.332	100.725	63.634	68.252	DOWN
hsa-miR-210-3p	176.818	126.659	227.715	118.778	166.808	209.113	DOWN	Y		Y	Y
hsa-miR-148a-3p	15190.2	11500.5	12919.9	17950.4	7831.46	10713.2
hsa-miR-148a-5p	617.024	356.178	283.394	636.924	294.733	255.986
hsa-miR-148b-3p	49.1705	8.95	21.2105	142.727	33.613	43.089
hsa-miR-148b-5p	45.6105	6.3795	7.2105	123.813	15.271	17.844
hsa-miR-149-5p	122.264	37.094	38.878	94.501	41.037	52.011
hsa-miR-210-5p	16.164	20.606	11.5075	8.1165	40.2145	11.5535	DOWN		Y		Y
hsa-miR-212-3p	12.8085	9.3725	9.628	7.014	5.446	5.5095	DOWN
hsa-miR-21-5p	109349	35712.7	31857.6	65249.4	56127.2	41682.4	DOWN
hsa-miR-22-3p	15892	2225.59	2504.22	10135.9	1962.74	1677.92	DOWN
hsa-miR-15a-5p	154.608	19.7885	37.407	192.513	21.2275	20.4755
hsa-miR-15b-5p	197.55	97.084	135.641	156.409	64.768	128.117
hsa-miR-16-2-3p	78.6655	21.4705	19.7675	74.152	25.6725	26.2725
hsa-miR-16-5p	4941.4	882.375	1213.48	4346.34	782.8	945.37
hsa-miR-26a-5p	20625.3	6886.94	7020.46	10740.4	4932.42	4841.81	DOWN
hsa-miR-29a-3p	2196.02	356.976	484.05	1204.33	165.841	235.552	DOWN
hsa-miR-181a-2-3p	823.924	408.212	186.627	1894.23	2201.74	1070.03					Y
hsa-miR-30a-5p	68.0295	12.4025	7.758	22.334	11.3105	7.6065	DOWN
hsa-miR-378a-3p	6214.12	3651.43	3369.04	4003.12	1589.02	1513.18	DOWN
hsa-miR-423-3p	6145.78	964.816	1068.88	3559.41	660.096	811.496	DOWN
hsa-miR-181c-3p	164.605	81.7565	82.8025	363.115	191.113	173.59
hsa-miR-181c-5p	668.995	441.834	631.249	1791.75	811.626	897.389
hsa-miR-181d-5p	250.069	178.425	139.701	628.976	280.815	225.889
hsa-miR-424-3p	558.238	286.094	228.847	133.382	117.652	72.24	DOWN
hsa-miR-424-5p	135.167	18.6535	44.633	24.703	5.8185	8.141	DOWN
hsa-miR-183-5p	6844.03	16039.8	18122.3	5871.23	8756.65	9194.5		Y	Y		Y
hsa-miR-186-5p	1631.11	886.509	739.001	3627.84	1994.86	1494.22
hsa-miR-191-5p	20128.6	20269.7	22718.9	23910.3	20885.4	22680.2			Y
hsa-miR-450b-5p	211.023	24.5775	27.342	60.681	7.5	13.938	DOWN
hsa-miR-193b-3p	54.613	206.24	148.603	52.12	60.274	51.189		Y	Y		Y
hsa-miR-500a-3p	979.223	391.3	284.833	673.063	282.807	227.328	DOWN
hsa-miR-542-3p	68.457	9.439	14.308	17.7715	6.4325	10.238	DOWN
hsa-miR-196b-5p	307.657	66.32	70.187	625.169	181.562	168.862
hsa-miR-197-3p	12.7765	39.6845	28.8195	30.831	102.643	29.6855		Y	Y		Y
hsa-miR-641	45.811	10.769	11.019	28.861	16.011	17.31	DOWN
hsa-miR-96-5p	207.365	112.344	122.701	131.891	73.564	43.048	DOWN
hsa-miR-200a-3p	176.126	62.164	94.1455	396.046	115.478	106.16
hsa-miR-200a-5p	83.559	27.6935	36.1215	154.607	50.082	29.6855
hsa-miR-200b-3p	2432.96	916.714	1223.09	3000.67	976.74	936.365
hsa-miR-200b-5p	29.205	26.6915	31.452	44.1585	23.927	40.458
hsa-miR-99b-3p	29.806	14.7125	18.8625	17.159	7.334	18.6255	DOWN
hsa-miR-100-5p	124.999	122.603	131.431	2267.91	3999.89	4614.24	UP		Y	Y	Y
hsa-miR-204-5p	20.446	52.892	63.067	45.593	38.9765	45.6795		Y	Y
hsa-miR-1247-3p	30.663	130.46	70.867	450.092	265.628	134.982	UP	Y	Y
hsa-miR-1247-5p	7.4975	27.3675	24.401	49.798	96.976	102.625	UP	Y	Y	Y	Y
hsa-miR-128-1-5p	44.0225	16.0845	8.3035	157.44	38.7545	32.5635	UP
hsa-miR-140-3p	145.573	74.816	53.977	1190.55	572.105	580.469	UP
hsa-miR-212-5p	6.941	3.721	4.5465	6.564	4.296	4.7285
hsa-miR-21-3p	7086.39	2835.37	2581.5	5590.75	4435.87	3750.69
hsa-miR-142-5p	37.2275	23.217	13.893	3579.56	1013.79	1145.81	UP
hsa-miR-221-3p	684.41	524.169	649.375	1315.1	1232.12	2215.71
hsa-miR-221-5p	327.562	457.521	282.911	608.447	807.766	485.493			Y		Y
hsa-miR-222-3p	8588.58	1890.83	1353.54	12332.9	6984.16	4199.01
hsa-miR-222-5p	14.126	97.168	31.8255	35.9505	261.627	130.707		Y	Y	Y	Y
hsa-miR-151a-3p	1035.92	1249.41	882.265	4226.32	4490.94	3655.17	UP		Y
hsa-miR-151a-5p	474.615	220.433	222.217	2362.55	1203.79	1450.64	UP
hsa-miR-23a-3p	228.5	169.858	206.153	269.587	268.141	226.835
hsa-miR-23b-3p	188.629	139.69	144.494	200.112	148.256	122.36
hsa-miR-24-3p	47.773	27.3895	33.936	54.535	30.7705	71.993
hsa-miR-25-3p	9052.04	8035.85	6588.4	12692.9	9957.58	8349.71
hsa-miR-25-5p	486.623	72.8035	66.232	619.7	185.993	108.998
hsa-miR-151b	7.626	10.432	11.666	46.6955	101.212	235.756	UP	Y	Y	Y	Y
hsa-miR-26b-3p	30.7395	16.317	21.204	33.384	21.4025	12.8695
hsa-miR-26b-5p	903.616	208.119	321.115	666.84	234.089	279.791
hsa-miR-27a-3p	1219.18	706.529	678.34	868.889	920.878	933.775
hsa-miR-27a-5p	102.722	156.018	69.3	87.007	200.744	91.9345			Y		Y
hsa-miR-27b-3p	69144.5	40054.2	29694.3	48540	26888.5	20380.6
hsa-miR-27b-5p	2142.71	234.876	106.758	1752.88	354.382	204.262
hsa-miR-28-3p	1841.07	2426.2	1793.23	3357.44	6493.11	5057			Y		Y
hsa-miR-28-5p	88.234	11.5785	16.665	206.468	39.0835	25.9855
hsa-miR-17-3p	39.2865	6.8035	10.661	132.435	22.05	39.6765	UP
hsa-miR-301a-3p	159.536	20.431	29.6215	455.817	34.848	50.6545
hsa-miR-17-5p	190.821	68.7645	53.8065	643.332	180.023	184.403	UP
hsa-miR-30b-5p	420.055	177.474	217.904	426.111	190.29	196.984
hsa-miR-30c-1-3p	42.5285	9.5585	8.327	68.092	22.2575	17.063
hsa-miR-30c-5p	277.442	161.053	159.704	436.341	299.183	209.812
hsa-miR-30d-3p	83.157	7.7125	9.001	75.313	9.7	8.141
hsa-miR-30d-5p	10286.2	3338.28	2797.37	7500.39	3628.89	2596.04
hsa-miR-30e-3p	454.79	527.197	424.452	545.734	790.737	697.279			Y		Y
hsa-miR-30e-5p	2694.96	265.806	298.324	3826.68	549.218	511.108
hsa-miR-3158-3p	23.458	17.2015	4.17	40.7175	38.6645	15.747
hsa-miR-31-5p	607.693	196.255	202.61	1154.88	438.734	422.298
hsa-miR-320a	1591.51	1849.38	2096.15	2544.54	2505.79	2293.63		Y	Y
hsa-miR-320b	521.658	654.936	641.246	1029.21	685.451	544.04		Y	Y
hsa-miR-320c	4.953	14.573	22.757	12.3945	9.6935	14.7195		Y	Y
hsa-miR-324-3p	11.4605	6.6505	7.335	24.1835	6.9675	5.5095
hsa-miR-335-3p	228.726	41.233	39.4545	471.791	76.8885	51.7235
hsa-miR-335-5p	114.769	17.2455	35.946	122.904	29.436	65.908
hsa-miR-339-3p	81.531	25.4935	32.573	134.767	26.1625	20.2285
hsa-miR-339-5p	13.395	654.362	356.891	18.5355	329.622	182.718		Y	Y	Y	Y
hsa-miR-340-5p	427.428	110.189	176.463	725.414	344.144	357.87
hsa-miR-345-5p	321.755	78.121	73.897	287.529	115.617	90.372
hsa-miR-3605-5p	15.611	18.3835	19.7565	11.7265	17.1255	17.063		Y	Y		Y
hsa-miR-361-3p	31.416	11.148	17.423	69.728	34.018	20.4755
hsa-miR-3615	103.422	41.89	13.024	151.135	59.512	26.807
hsa-miR-361-5p	68.5145	73.0785	51.737	162.155	160.856	146.577			Y
hsa-miR-374a-3p	392.173	39.438	43.4345	470.32	71.007	102.954
hsa-miR-374b-5p	21.8355	13.3915	12.808	40.1285	28.054	14.7195
hsa-miR-181a-3p	17.3315	14.4565	7.706	986.105	638.514	490.796	UP
hsa-miR-181a-5p	6098.54	6495.05	6881.44	60778.9	48145.5	48282.4	UP		Y
hsa-miR-378c	58.1965	27.615	40.588	44.7225	17.0015	18.132
hsa-miR-421	193.112	51.6005	49.443	285.682	80.297	87.165
hsa-miR-181b-5p	1108.63	693.525	630.295	8695.7	4290.89	2963.07	UP
hsa-miR-423-5p	20459.7	7486.71	8080.15	14462.5	5143.27	4256.44
hsa-miR-192-5p	3291.59	5514.69	7132.82	111573	100798	161210	UP	Y	Y
hsa-miR-194-5p	50.202	34.2825	25.7765	1538.3	686.218	759.034	UP
hsa-miR-425-3p	27.614	12.583	19.214	32.6655	15.178	7.6065
hsa-miR-425-5p	436.25	189.345	177.764	557.037	271.926	194.518
hsa-miR-429	413.338	110.246	195.734	524.623	137.134	184.238
hsa-miR-196a-5p	212.302	66.4295	49.9685	858.052	300.2	256.89	UP
hsa-miR-454-3p	46.5095	8.5925	11.291	64.158	19.162	23.107
hsa-miR-4677-3p	19.373	12.5745	16.048	49.244	34.5915	33.8795
hsa-miR-484	93.687	41.1525	26.1805	156.084	59.321	42.061
hsa-miR-19a-3p	141.131	37.1665	83.4665	652.83	197.015	497.7	UP
hsa-miR-499a-5p	234.384	60.687	78.286	193.906	42.2685	53.2855
hsa-miR-19b-3p	481.298	188.806	386.123	2171.18	628.394	1567.44	UP
hsa-miR-501-3p	574.135	554.064	468.568	459.755	424.974	423.738			Y
hsa-miR-502-3p	24.352	12.395	6.4575	27.518	11.104	8.141
hsa-miR-532-3p	4.4725	51.661	30.2865	5.0505	31.202	33.8795		Y	Y	Y	Y
hsa-miR-532-5p	373.457	406.669	498.658	393.96	413.936	633.509		Y	Y
hsa-miR-20a-5p	125.043	23.849	39.656	409.768	89.4735	94.319	UP
hsa-miR-548k	79.3685	11.985	17.2265	98.0185	46.914	42.02
hsa-miR-548o-3p	24.0155	5.591	6.8075	31.3385	12.9935	21.5445
hsa-miR-224-5p	40.1005	4.848	8.732	182.724	55.4915	40.704	UP
hsa-miR-550a-5p	37.3945	23.525	13.296	38.5935	48.7785	33.8795					Y
hsa-miR-577	121.788	118.27	99.0515	144.799	197.473	173.549			Y		Y
hsa-miR-375	626.96	992.591	815.061	29844.8	11550.6	6790.98	UP	Y	Y
hsa-miR-584-5p	212.78	90.834	91.6135	152.103	86.2935	95.5935
hsa-miR-589-5p	82.9655	34.9685	27.863	120.522	43.4805	53.8205
hsa-miR-486-5p	199.195	643.094	260.491	676.525	2507.42	1189.47	UP	Y	Y	Y	Y
hsa-miR-625-3p	20.4305	89.0205	69.669	28.5575	233.004	210.717		Y	Y	Y	Y
hsa-miR-629-5p	20.0435	8.421	13.997	13.828	14.5635	18.132
hsa-miR-549a	8.839	7.6895	6.081	45.2695	40.773	39.9235	UP
hsa-miR-660-5p	122.662	31.853	44.3945	86.776	19.507	50.408
hsa-miR-671-3p	178.171	53.3255	49.04	246.574	91.2905	75.118
hsa-miR-769-5p	959.226	481.02	377.851	876.967	361.575	350.592
hsa-miR-7706	107.992	114.318	88.74	145.952	222.267	138.724			Y		Y
hsa-miR-877-5p	238.091	151.06	87.715	543.952	184.764	87.7405
hsa-miR-582-3p	144.059	35.949	32.3225	593.626	287.887	303.475	UP
hsa-miR-92a-3p	29196.7	10368.4	9665.49	87980	28644.9	24956.3
hsa-miR-92b-3p	3681.28	1178.51	705.171	4383.65	1345.51	807.51
hsa-miR-93-5p	2638.4	1219.27	1257	2998.55	1609.21	1260.97
hsa-miR-941	538.817	316.594	264.094	1403.14	827.902	754.924
hsa-miR-9-5p	353.605	157.085	186.582	1126.13	452.096	542.067
hsa-miR-615-3p	22.479	10.8185	6.016	87.8215	18.9045	6.5785	UP
hsa-miR-98-5p	1036.48	378.373	531.566	1765.03	592.752	909.228
hsa-miR-92a-1-5p	110.982	20.033	5.733	460.752	92.696	42.02	UP
hsa-miR-99b-5p	6224.39	12624.1	10819.5	4353.92	6503.19	6244.84		Y	Y		Y
aUP and DOWN represent up-regulated and down-regulated in SW620-CL compared to SW480-CL, respectively. bY means YES.
