# Supplementary material for: Distinct shed microvesicle and exosome microRNA signatures reveal diagnostic markers for colorectal cancer
Source: PLoS One. 2019 Jan 4;14(1):e0210003. doi: 10.1371/journal.pone.0210003 (PMC6319712; doi:10.1371/journal.pone.0210003)
Supplement: S8 Table — (XLSX) [file pone.0210003.s012.xlsx]

## Sheet: Sheet1
S8 Table. miRNAs specifically distributed into the EVs released by SW620 cells.
miRNA	Normalized expression (> 5 TPM)						SW620-CL_vs_SW480-CLa	Enriched_in_SW620-sMVsb	Enriched_in_SW620-Exosb
	SW480-CL	SW480-Exos	SW480-sMVs	SW620-CL	SW620-Exos	SW620-sMVs
hsa-miR-7641	3.2065	104.053	471.76	11.456	776.188	24800.8	UP	Y	Y
hsa-miR-125b-5p	4.009	8.7365	6.023	56.979	150.85	46.214	UP		Y
hsa-miR-99a-5p	1.326	7.7265	7.87	16.224	30.662	19.982	UP		Y
hsa-miR-100-3p	1.11	0.1295	0	36.6325	7.9715	6.044	UP
hsa-miR-1224-5p	3.2065	14.7465	12.4865	60.325	36.576	61.961	UP
hsa-miR-125b-1-3p	0.3905	0.622	0	16.473	15.304	9.703	UP
hsa-miR-125b-2-3p	2.477	1.072	7.016	21.2075	14.1855	10.7725	UP
hsa-miR-1266-5p	1.923	6.555	1.6825	11.5075	9.0155	7.3595	UP
hsa-miR-1271-5p	4.345	2.2635	2.0015	22.128	10.9895	11.5535	UP
hsa-miR-1276	4.2665	1.015	0.561	21.799	9.064	6.291	UP
hsa-miR-142-3p	7.891	0.3835	0.091	498.914	23.463	14.185	UP
hsa-miR-194-3p	0.781	3.8555	0.6725	32.9535	32.8805	16.8165	UP
hsa-miR-199a-3p	2.314	0.583	2.21	12.458	7.529	2.6315	UP
hsa-miR-199b-3p	2.314	0.583	2.21	12.458	7.529	2.6315	UP
hsa-miR-3200-3p	4.9345	2.582	3.1	27.0985	4.4745	7.3595	UP
hsa-miR-452-5p	5.7345	0.8335	1.1915	33.468	8.8405	5.2625	UP
hsa-miR-4661-5p	0.329	0.238	1.485	9.429	5.8505	7.894	UP
hsa-miR-3691-5p	3.371	5.8375	3.6325	9.9055	11.666	11.5535			Y
hsa-let-7a-3p	14.916	1.725	1.394	15.2145	5.8815	8.6755
hsa-miR-1268a	2.846	9.7635	7.747	7.709	4.09	11.8
hsa-miR-1268b	2.846	10.0615	7.8175	7.84	4.09	11.8
hsa-miR-219a-1-3p	11.5035	3.4735	2.602	22.5705	18.047	13.938
hsa-miR-2467-5p	8.829	3.2425	3.718	17.257	12.142	5.2625
hsa-miR-3127-5p	3.8245	1.1995	2.4795	5.8615	3.584	3.947
hsa-miR-340-3p	10.8525	0.1785	1.794	20.3955	4.656	9.703
hsa-miR-3934-5p	7.931	3.3795	3.173	10.9385	5.964	6.044
hsa-miR-4435	4.7285	2.403	2.085	6.8975	4.926	6.8255
hsa-miR-548e-3p	4.883	2.409	0.644	12.769	6.479	6.044
hsa-miR-550a-3p	4.172	2.7865	2.241	6.39	4.0915	2.6315
hsa-miR-615-5p	6.0865	2.2795	0.966	20.0305	7.5135	6.044
hsa-miR-616-5p	3.3825	2.6985	1.337	8.481	5.623	6.8255
hsa-miR-625-5p	14.9115	2.463	2.487	29.125	6.2215	4.194
hsa-miR-652-3p	2.6	1.194	1.685	4.9975	5.2675	3.947
aUP and DOWN represent up-regulated and down-regulated in SW620-CL compared to SW480-CL, respectively. bY means YES.
