# Supplementary material for: Distinct shed microvesicle and exosome microRNA signatures reveal diagnostic markers for colorectal cancer
Source: PLoS One. 2019 Jan 4;14(1):e0210003. doi: 10.1371/journal.pone.0210003 (PMC6319712; doi:10.1371/journal.pone.0210003)
Supplement: S9 Table — (XLSX) [file pone.0210003.s013.xlsx]

## Sheet: Sheet1
S9 Table. miRNAs > 5 TPM in EVs but < 5 TPM in the cell lysates.
miRNA	Average of normalized miRNA expression						Seen_in_SW480-CLa	Seen_in_SW480-sMVsa	Seen_in_SW480-Exosa	Seen_in_SW620-CLa	Seen_in_SW620-sMVsa	Seen_in_SW620-Exosa	SW620-CL_vs_SW480-CLb	Enriched_in_SW480-sMVsa	Enriched_in_SW480-Exosa	Enriched_in_SW620-sMVsa	Enriched_in_SW620-Exosa
	SW480-CL	SW480-Exos	SW480-sMVs	SW620-CL	SW620-Exos	SW620-sMVs
hsa-miR-6716-3p	5.437	1.295	0.091	2.932	2.116	6.5785	Y				Y		DOWN
hsa-miR-26a-1-3p	9.669	2.797	2.996	2.215	2.118	6.044	Y				Y		DOWN
hsa-miR-203b-3p	18.257	42.8055	60.8085	3.2695	7.9705	4.7285	Y	Y	Y		Y	Y	DOWN	Y	Y		Y
hsa-miR-891a-5p	25.5365	18.8105	14.2545	0.9845	0.484	2.6315	Y	Y	Y		Y		DOWN
hsa-miR-143-3p	56.937	18.295	13.041	1.504	5.5775	11.841	Y	Y	Y		Y	Y	DOWN			Y	Y
hsa-miR-371a-5p	247.738	121.219	75.971	0.131	0.1615	5.5095	Y	Y	Y		Y		DOWN
hsa-miR-509-3p	317.601	59.8365	109.001	0.708	1.114	3.947	Y	Y	Y		Y		DOWN
hsa-miR-194-3p	0.781	3.8555	0.6725	32.9535	32.8805	16.8165			Y	Y	Y	Y	UP		Y
hsa-miR-99a-5p	1.326	7.7265	7.87	16.224	30.662	19.982		Y	Y	Y	Y	Y	UP	Y	Y		Y
hsa-miR-1266-5p	1.923	6.555	1.6825	11.5075	9.0155	7.3595			Y	Y	Y	Y	UP		Y
hsa-miR-125b-2-3p	2.477	1.072	7.016	21.2075	14.1855	10.7725		Y		Y	Y	Y	UP	Y
hsa-miR-1224-5p	3.2065	14.7465	12.4865	60.325	36.576	61.961		Y	Y	Y	Y	Y	UP	Y	Y
hsa-miR-7641	3.2065	104.053	471.76	11.456	776.188	24800.8		Y	Y	Y	Y	Y	UP	Y	Y	Y	Y
hsa-miR-125b-5p	4.009	8.7365	6.023	56.979	150.85	46.214		Y	Y	Y	Y	Y	UP	Y	Y		Y
hsa-miR-1260b	0	0.0595	0	0	3.961	0						Y					Y
hsa-miR-3610	0	0	0	0	0.2265	6.8255					Y					Y
hsa-miR-6087	0	0.119	1.9165	0.067	0.5335	12.8695					Y					Y
hsa-miR-622	0	0.5075	0	0.067	0.5665	7.6065					Y					Y
hsa-miR-8485	0	0	0	0	0.242	5.2625					Y
hsa-miR-7704	0.0515	0.238	1.2175	0.1275	8.268	91.0305					Y	Y				Y	Y
hsa-miR-1269a	0.103	0.417	0.5115	1.826	2.811	11.019					Y					Y
hsa-miR-4504	0.123	0	0	0.198	0	4.194					Y
hsa-miR-3133	0.1545	1.168	0.636	1.252	0.695	4.7285					Y
hsa-miR-4515	0.1645	0.518	0.3505	0.4465	0	4.194					Y
hsa-let-7i-3p	0.216	0.777	0.2725	0.2585	1.083	4.194					Y
hsa-miR-6858-5p	0.216	10.188	12.4535	0.577	10.938	1.3155		Y	Y			Y		Y	Y		Y
hsa-miR-4286	0.309	0.655	1.1815	0.392	6.932	5.2625					Y	Y				Y	Y
hsa-miR-1255a	0.319	0	0	0.848	0	2.6315					Y
hsa-miR-3614-5p	0.329	0.86	0.9865	2.291	8.811	5.2625					Y	Y					Y
hsa-miR-4485-3p	0.329	0.324	1.784	0.714	2.5215	58.302					Y					Y
hsa-miR-185-5p	0.339	0	0.3505	0.593	0.5645	4.194					Y
hsa-miR-548au-5p	0.339	0.1785	0	0.9815	0.307	3.947					Y
hsa-miR-619-5p	0.3805	0.741	1.727	0.322	0.5665	4.7285					Y
hsa-miR-98-3p	0.4005	0.1295	0.3635	0.583	0.3225	4.194					Y
hsa-miR-184	0.4105	2.968	5.7	0.389	0.9045	0		Y						Y
hsa-miR-4482-3p	0.482	0.3885	0.14	3.9135	1.5515	2.6315					Y
hsa-miR-4640-3p	0.4835	4.0785	1.2045	0	0.647	0			Y						Y
hsa-miR-4787-3p	0.4935	12.429	5.642	0.1275	2.085	3.4125		Y	Y					Y	Y
hsa-miR-483-3p	0.4935	12.674	5.331	0.1275	9.087	6.8255		Y	Y		Y	Y		Y	Y	Y	Y
hsa-miR-483-5p	0.5035	3.3065	6.385	0.392	1.4695	1.3155		Y	Y					Y	Y
hsa-miR-3159	0.5135	0.842	0.5455	1.9595	2.116	4.194					Y
hsa-miR-6797-5p	0.5335	2.5275	0.5115	0.7995	2.1025	2.6315					Y
hsa-miR-1291	0.535	0.4765	2.352	0.5805	0.63	11.8					Y					Y
hsa-miR-940	0.535	2.126	1.703	1.148	1.536	2.6315					Y
hsa-miR-190b	0.6065	0.4535	2.383	3.732	2.1335	9.4565					Y
hsa-miR-4454	0.6065	0.119	1.6515	1.0935	3.168	9.21					Y					Y
hsa-miR-4449	0.6365	7.4015	9.308	1.6135	6.9335	59.289		Y	Y		Y	Y		Y	Y	Y	Y
hsa-miR-3613-3p	0.658	5.347	3.383	0.9085	4.5445	2.097			Y			Y			Y		Y
hsa-miR-3651	0.658	4.8585	5.182	0.392	1.308	2.6315		Y	Y		Y			Y	Y
hsa-miR-3155a	0.751	1.329	0.14	1.501	1.8585	5.5095					Y
hsa-miR-548c-5p	0.791	0.298	0.727	1.571	0.8565	3.947					Y
hsa-miR-548o-5p	0.791	0.298	0.727	1.571	0.8565	3.947					Y
hsa-miR-664a-3p	0.801	10.999	8.0415	3.786	18.028	23.6415		Y	Y		Y	Y		Y	Y	Y	Y
hsa-miR-6511a-5p	0.811	0.4325	3.7835	1.641	1.423	4.7285		Y			Y			Y
hsa-miR-6511b-5p	0.811	0.4325	3.7835	1.641	1.423	4.7285		Y			Y			Y
hsa-miR-636	0.8625	1.5485	0.841	1.9695	1.9565	4.7285					Y
hsa-miR-3607-3p	0.934	0.417	2.332	0.4555	1.2755	5.2625					Y					Y
hsa-miR-548am-5p	1.037	0.298	0.727	1.6985	0.8565	5.2625					Y
hsa-miR-6847-5p	1.057	3.701	1.7915	1.3705	1.1295	5.2625					Y
hsa-miR-1246	1.11	28.672	23.063	2.388	1825.6	85042.4		Y	Y		Y	Y		Y	Y	Y	Y
hsa-miR-3163	1.15	0.536	0.2725	2.033	5.928	2.6315					Y	Y					Y
hsa-miR-6866-5p	1.2215	1.1835	1	2.1635	1.423	4.7285					Y
hsa-miR-766-3p	1.223	22.392	8.9005	3.962	24.976	21.01		Y	Y		Y	Y		Y	Y	Y	Y
hsa-miR-139-5p	1.232	5.14	8.0805	0.319	1.0985	0		Y	Y					Y	Y
hsa-miR-627-3p	1.316	1.1445	0.182	3.0565	0.906	2.6315					Y
hsa-miR-3913-5p	1.356	1.3235	2.1815	2.6255	4.1515	2.6315					Y
hsa-miR-331-3p	1.429	2.4055	2.176	2.7795	1.696	2.6315					Y
hsa-miR-5000-3p	1.4805	0.7145	0.701	3.674	1.246	2.6315					Y
hsa-miR-4461	1.4895	0	3.3235	2.9195	1.761	7.6065					Y
hsa-miR-320d	1.6155	6.386	10.851	4.4515	2.892	7.3595		Y	Y		Y			Y	Y
hsa-miR-301a-5p	1.675	0	0.3505	4.102	0.9865	2.6315					Y
hsa-miR-1343-3p	1.685	1.427	0.665	4.436	1.454	6.5785					Y
hsa-miR-3130-3p	1.7585	2.0925	0	4.3085	4.3165	0						Y
hsa-miR-92b-5p	1.86	0.5025	1.75	2.6255	2.178	5.5095					Y
hsa-miR-505-5p	1.87	1.5125	0	1.5745	0.1615	6.5785					Y
hsa-miR-548ay-5p	1.8815	0.298	1.0435	1.778	1.179	2.6315					Y
hsa-miR-3687	2.099	0	5.544	2.3675	2.2	35.154		Y			Y			Y		Y
hsa-miR-324-5p	2.1575	1.608	4.705	4.4515	2.296	4.194		Y			Y			Y
hsa-miR-6894-5p	2.1705	4.807	3.123	1.045	4.38	4.7285			Y		Y	Y			Y		Y
hsa-miR-6842-3p	2.4255	1.1525	3.126	1.316	1.4385	2.097		Y
hsa-miR-548d-5p	2.7145	0.298	1.1835	3.1515	1.179	2.6315					Y
hsa-miR-182-3p	2.8245	1.189	1.9265	2.361	0.807	4.7285					Y
hsa-miR-629-3p	2.826	5.0595	5.0005	2.145	3.2175	0		Y	Y					Y	Y
hsa-miR-22-5p	2.839	2.1835	4.2975	1.7625	1.2925	0		Y						Y
hsa-miR-1268a	2.846	9.7635	7.747	7.709	4.09	11.8		Y	Y	Y	Y	Y		Y	Y
hsa-miR-1268b	2.846	10.0615	7.8175	7.84	4.09	11.8		Y	Y	Y	Y	Y		Y	Y
hsa-miR-362-5p	3.095	2.134	1.75	1.7685	3.0365	4.7285					Y
hsa-miR-378a-5p	3.165	3.343	1.402	1.8295	0.5645	1.3155			Y
hsa-miR-3691-5p	3.371	5.8375	3.6325	9.9055	11.666	11.5535			Y	Y	Y	Y			Y		Y
hsa-let-7b-3p	3.3925	32.0415	16.4565	4.111	23.335	7.894		Y	Y		Y	Y		Y	Y		Y
hsa-miR-574-3p	3.7615	4.2965	4.453	4.36	3.441	5.5095					Y
hsa-miR-548f-3p	4.006	3.4215	10.0265	3.461	3.606	4.7285		Y			Y	Y		Y
ameans YES. bYUP and DOWN represent up-regulated and down-regulated in SW620-CL compared to SW480-CL, respectively.
