# Supplementary material for: Distinct shed microvesicle and exosome microRNA signatures reveal diagnostic markers for colorectal cancer
Source: PLoS One. 2019 Jan 4;14(1):e0210003. doi: 10.1371/journal.pone.0210003 (PMC6319712; doi:10.1371/journal.pone.0210003)
Supplement: S10 Table — (XLSX) [file pone.0210003.s014.xlsx]

## Sheet: Sheet1
S10 Table. Differentially expressed genes in plasma exosomes of CRC patients.
miRNA	Mean expression (TPM)					Stage I vs HC			Stage II vs HC			Stage III vs HC			Stage IV vs HC
	HC	CRC_Stage I	CRC_Stage II	CRC_Stage III	CRC_Stage IV	logFC	PValue	FDR	logFC	PValue	FDR	logFC	PValue	FDR	logFC	PValue	FDR
hsa-let-7b-3p	1.87873	1.9964	1.89794	2.03584	2.22198	0.103182	0.681496	0.932403	0.00754234	1	1	0.287393	0.238887	0.393245	0.681612	0.000423872	0.00281345
hsa-miR-106a-5p	6.44143	5.80404	6.54592	7.50726	8.20394	-0.1594	0.186282	0.611667	0.0189479	0.874321	0.980574	0.321303	0.00909151	0.0341148	0.658486	2.00394e-08	2.21686e-07
hsa-miR-1180-3p	7.14305	6.03386	8.09366	11.5792	14.2052	-0.307417	0.0134828	0.18346	0.127645	0.224981	0.709984	0.788147	6.46182e-13	3.1428e-11	1.47355	6.49489e-46	3.44879e-44
hsa-miR-1185-1-3p	2.22391	2.46058	1.10402	2.18964	1.71896	0.183653	0.39498	0.769778	-0.92457	5.98719e-06	0.000454171	0.036691	0.813931	0.892599	-0.260274	0.132621	0.359294
hsa-miR-1225-5p	4.96329	4.78064	5.57072	6.24204	3.2203	-0.040767	0.810736	0.978889	0.129178	0.269618	0.757905	0.335515	0.00483785	0.0213905	-0.591768	0.000109841	0.000762455
hsa-miR-1246	3.50267	4.15372	5.6136	10.5068	25.6685	0.240938	0.115878	0.511395	0.700422	1.52661e-07	1.62126e-05	1.64485	9.08967e-43	4.86297e-40	2.85559	1.73458e-151	9.2106e-149
hsa-miR-1285-3p	3.92719	3.47842	5.67484	8.42484	8.21404	-0.203474	0.163815	0.591061	0.468871	0.000246324	0.00871986	1.16813	5.60541e-22	4.99815e-20	1.54225	4.75998e-39	2.29777e-37
hsa-miR-1287-5p	1.43623	1.46368	1.48596	1.77646	1.80204	0.0689267	0.865841	0.985342	0.0535327	0.762163	0.971333	0.49923	0.0196705	0.0611845	0.728513	0.000485025	0.00314084
hsa-miR-1292-5p	0.51283	0.60986	0.5844	0.61072	0.64286	0.184225	0.716201	0.946662	0.200203	0.607057	0.93434	0.38788	0.217712	0.366361	0.800996	0.00814323	0.040793
hsa-miR-1294	1.24065	1.22812	1.37496	1.79968	2.72884	-0.0356419	0.870392	0.985342	0.102691	0.709785	0.971333	0.63053	0.0018956	0.0110158	1.67411	2.73085e-22	6.59129e-21
hsa-miR-1299	0.7557	1.32462	0.77822	0.37102	1.23616	0.765411	0.0028107	0.0781796	0.0669707	0.812545	0.971333	-0.832917	0.0109542	0.0385559	1.29343	2.40146e-08	2.6024e-07
hsa-miR-1301-3p	1.88977	1.85648	2.06766	2.1719	2.35876	0.00849448	0.991649	1	0.141487	0.436572	0.850144	0.267797	0.13599	0.261707	0.628259	0.000965162	0.00582387
hsa-miR-1303	0.43705	0.49694	0.44194	0.55392	0.84966	-0.0150847	1	1	0	1	1	0.385541	0.24631	0.399321	1.35185	3.29162e-07	3.0664e-06
hsa-miR-1304-5p	0.71592	0.8083	0.88566	1.52982	1.90468	0.049418	0.812545	0.978889	0.210295	0.393493	0.839575	0.95563	4.39487e-06	6.18752e-05	1.70604	4.15916e-18	8.49428e-17
hsa-miR-130a-3p	7.57041	7.21166	6.81032	8.83098	9.5749	-0.0577493	0.543603	0.882322	-0.0981276	0.330395	0.808478	0.361937	0.00352278	0.0166787	0.777526	1.57749e-11	2.3268e-10
hsa-miR-141-3p	0.42809	0.85906	0.65526	0.69986	1.76832	0.909041	0.00168966	0.0530751	0.340551	0.155007	0.62831	0.713835	0.0161827	0.0524713	1.59581	1.04803e-11	1.59001e-10
hsa-miR-144-3p	99.7819	99.4753	129.972	171.514	163.377	-0.00914416	0.930429	1	0.387482	1.80191e-06	0.000159469	0.877653	4.1616e-28	5.56614e-26	1.01705	1.79279e-37	7.32286e-36
hsa-miR-144-5p	17.9382	14.4228	21.306	29.0288	17.1806	-0.328743	0.00322019	0.0818848	0.247671	0.00996542	0.14699	0.800212	1.50703e-17	1.00782e-15	0.0661562	0.559529	0.779816
hsa-miR-15b-3p	8.10656	8.7058	10.102	10.3859	23.1228	0.0577417	0.831783	0.982681	0.328001	0.00430788	0.0788789	0.498127	2.87405e-05	0.000327153	2.04877	6.9279e-99	9.19679e-97
hsa-miR-15b-5p	20.8504	20.8175	23.2965	24.9378	25.5105	-0.0221805	0.735712	0.955889	0.187985	0.0578338	0.413928	0.364072	0.000181931	0.00156087	0.585771	6.42978e-10	7.58714e-09
hsa-miR-16-2-3p	74.7362	72.7791	95.3327	92.2436	177.646	-0.0997602	0.225948	0.652196	0.35895	1.51524e-05	0.00100574	0.384463	4.39307e-06	6.18752e-05	1.70685	8.10309e-104	2.15137e-101
hsa-miR-16-5p	208.035	217.427	234.921	236.866	362.448	0.0111513	0.902964	0.996245	0.180933	0.0243813	0.2877	0.272365	0.000714629	0.00503061	1.17196	3.23029e-51	2.1441e-49
hsa-miR-181a-2-3p	6.69787	7.13712	7.58012	9.06308	8.21026	0.0741359	0.60989	0.900889	0.194587	0.103243	0.532254	0.522301	6.16053e-06	7.84734e-05	0.62904	1.04314e-07	1.0451e-06
hsa-miR-181b-2-3p	2.6939	3.45936	4.17658	3.26016	3.18312	0.280525	0.0241623	0.21869	0.589176	4.37401e-05	0.00211145	0.372041	0.0219981	0.0653832	0.256558	0.0944962	0.281896
hsa-miR-182-5p	35.7115	34.53	44.2133	63.0404	36.5406	-0.0376601	0.712404	0.946662	0.305076	0.000439705	0.0129713	0.899315	3.32055e-26	3.55299e-24	0.113801	0.219876	0.48047
hsa-miR-18a-3p	0.77039	0.75574	0.84112	0.88832	1.31322	-0.105492	0.735031	0.955889	0.097675	0.819883	0.971333	0.202279	0.41186	0.582924	1.05985	1.1975e-06	1.0256e-05
hsa-miR-192-5p	226.602	250.781	233.773	242.431	358.133	0.161103	0.0435722	0.332394	0.0663792	0.407126	0.839575	0.169695	0.0334585	0.0901329	0.841466	6.65559e-27	2.07889e-25
hsa-miR-193a-3p	0.39096	0.24404	0.2987	0.7923	0.30814	0	1	1	0	1	1	0.891596	0.000883154	0.00590609	0	1	1
hsa-miR-19a-3p	12.4116	12.3297	13.0037	13.0586	14.8889	-0.0105117	0.875536	0.985342	0.0606663	0.583667	0.930712	0.180959	0.103823	0.214467	0.59886	1.4216e-08	1.60611e-07
hsa-miR-200b-3p	7.3453	6.6399	6.66094	6.36344	12.4852	-0.104264	0.326655	0.74978	-0.139167	0.282753	0.770625	-0.135884	0.276551	0.439035	0.801186	2.80663e-13	4.51613e-12
hsa-miR-200c-3p	4.19482	4.73782	6.61374	4.03096	11.84	0.161709	0.251409	0.682789	0.488635	8.26024e-05	0.00365516	0.0498516	0.909875	0.960125	1.52026	1.2134e-37	5.36928e-36
hsa-miR-203a-3p	28.9011	28.2957	119.193	21.4818	30.4375	-0.0123439	0.873032	0.985342	1.94235	3.03101e-120	1.60946e-117	-0.343708	0.000223881	0.00181479	0.0973898	0.311126	0.594273
hsa-miR-205-5p	0.65939	0.59372	4.48926	0.6541	0.7295	-0.0345052	0.925622	1	2.19458	5.5184e-32	1.46514e-29	0.12071	0.748026	0.849668	0.0272895	0.79821	0.932572
hsa-miR-21-3p	9.05849	9.0789	10.4684	10.2685	15.5301	0.0542687	0.747434	0.957832	0.236255	0.0457407	0.379492	0.307708	0.00728262	0.0290761	0.872793	1.0296e-16	2.02488e-15
hsa-miR-2110	7.24234	5.78622	6.72236	9.70232	12.4558	-0.36614	0.00582873	0.115235	-0.0798423	0.501965	0.865401	0.56975	7.78372e-07	1.3881e-05	1.23059	1.54925e-30	5.48434e-29
hsa-miR-215-5p	4.06771	7.10448	4.1622	6.01428	9.5473	0.81196	8.58325e-10	1.52782e-07	0.0693369	0.652048	0.96205	0.593586	8.42265e-06	0.000102412	1.23877	2.25593e-23	5.98951e-22
hsa-miR-23a-5p	2.07959	2.56998	2.4454	3.6385	2.1935	0.315936	0.0642894	0.383582	0.207011	0.198501	0.686521	0.859523	2.7753e-08	6.1866e-07	0.166044	0.377385	0.650621
hsa-miR-27a-5p	2.66864	2.42498	2.90248	7.44382	2.88044	-0.169159	0.46695	0.825065	0.133927	0.426945	0.850144	1.58086	7.41873e-33	1.32301e-30	0.194781	0.299372	0.58017
hsa-miR-3138	0.52969	0.86076	0.50782	0.61702	0.92172	0.494384	0.0660853	0.383582	0.0179713	1	1	0.390641	0.291498	0.449428	0.774347	0.00361665	0.0195964
hsa-miR-3143	0.51134	0.5847	0.44036	0.8229	1.02744	0.221123	0.607057	0.900889	-0.200444	0.665723	0.96205	0.648021	0.0115535	0.0400008	1.49405	5.62736e-10	6.79119e-09
hsa-miR-3158-3p	3.7689	3.235	4.59222	5.97832	6.11516	-0.286658	0.0528031	0.365456	0.247416	0.0606852	0.413928	0.727306	1.81629e-08	4.25575e-07	1.17806	5.21284e-21	1.20349e-19
hsa-miR-320a	36040.8	43001.8	41663	50122	43362.1	0.313344	5.94307e-05	0.003967	0.257786	0.000973466	0.0246148	0.593266	1.83421e-14	9.81301e-13	0.337432	1.51274e-05	0.000111565
hsa-miR-342-3p	4.37101	5.313	4.11116	2.46798	3.47084	0.180219	0.15007	0.568352	-0.130423	0.519242	0.880886	-0.731044	3.32666e-06	5.23459e-05	-0.297475	0.0545667	0.186935
hsa-miR-3605-5p	0.53336	0.90968	0.50594	1.14642	1.03704	0.488537	0.0617219	0.383582	-0.00718704	1	1	1.11231	5.36763e-06	7.17921e-05	1.29103	1.74767e-07	1.68729e-06
hsa-miR-3615	39.9136	32.2265	43.9484	51.7125	53.0162	-0.31196	0.000328524	0.0134948	0.163591	0.0735958	0.435735	0.493373	1.62808e-08	4.14774e-07	0.681133	3.61381e-15	6.39645e-14
hsa-miR-3688-3p	0.29466	0.28488	0.63236	0.70438	0.60966	0	1	1	0	1	1	1.08824	0.000183804	0.00156087	0	1	1
hsa-miR-378e	3.48547	3.10702	2.06004	2.27216	2.55634	-0.118855	0.411941	0.794139	-0.742349	1.7232e-05	0.00101669	-0.594601	0.000559055	0.00404181	-0.581236	0.00294346	0.0164524
hsa-miR-3913-5p	0.4627	0.55564	0.62526	0.8489	0.86812	0.209767	0.535623	0.880329	0.385395	0.282815	0.770625	0.878166	0.00145578	0.00927193	0	1	1
hsa-miR-4508	2.92454	2.31754	2.60502	3.8504	4.02132	-0.344567	0.0625915	0.383582	-0.161646	0.417167	0.84872	0.472026	0.000981966	0.00648583	0.996412	2.07429e-11	2.89855e-10
hsa-miR-451a	9216.52	8446.3	10155.3	12341.4	13215.9	-0.193952	0.0151773	0.18346	0.14679	0.0611573	0.413928	0.499772	1.23366e-10	3.8824e-09	0.869946	1.21493e-29	4.03206e-28
hsa-miR-454-5p	0.84504	0.77196	1.0004	0.80078	1.29426	-0.045159	0.886511	0.99037	0.243493	0.305882	0.785089	0.0849203	0.918438	0.967253	1.00367	6.25461e-06	4.74457e-05
hsa-miR-4732-3p	1.48147	1.01692	1.74974	1.76758	2.78814	-0.645982	0.00668969	0.115235	0.31946	0.164889	0.639095	0.356832	0.0758818	0.174986	1.34276	1.31309e-16	2.49019e-15
hsa-miR-4732-5p	4.82064	3.22332	5.1493	5.62558	8.057	-0.60874	3.44386e-05	0.00262717	0.124363	0.397965	0.839575	0.43399	0.00500364	0.0217638	1.2813	1.0024e-26	2.95709e-25
hsa-miR-483-5p	4.66639	8.29462	7.26146	6.04562	16.7472	0.852854	1.1668e-12	6.23074e-10	0.669293	4.37391e-08	5.80637e-06	0.452443	0.00039505	0.00293544	1.93945	3.44343e-70	3.04744e-68
hsa-miR-485-3p	1.23168	1.24992	0.9398	0.97302	0.66634	0.0424641	0.855566	0.985342	-0.335253	0.188543	0.667441	-0.264955	0.294569	0.452857	-0.620773	0.00592762	0.0305589
hsa-miR-486-3p	6.23522	6.27076	8.6876	10.9385	15.9293	-0.0447419	0.646144	0.909686	0.496116	3.12842e-05	0.00166119	0.93498	1.30538e-16	7.75975e-15	1.87022	3.01144e-74	3.19814e-72
hsa-miR-486-5p	2468.66	2080.04	3049.05	3627.74	5539.88	-0.31307	9.70077e-05	0.00542478	0.305544	9.37577e-05	0.00382964	0.668174	6.1073e-18	4.66772e-16	1.62024	1.94355e-100	3.44008e-98
hsa-miR-493-5p	3.38134	3.1957	2.2789	2.66918	2.73446	0.0150091	0.951004	1	-0.586735	0.00061969	0.0164528	-0.335117	0.0762519	0.17499	-0.297251	0.042549	0.157997
hsa-miR-503-5p	2.41278	2.0726	2.73352	3.36966	3.48076	-0.123258	0.337072	0.74978	0.264701	0.176592	0.661629	0.65856	0.000136256	0.00125685	0.855221	9.09403e-08	9.2864e-07
hsa-miR-532-5p	107.381	112.695	112.704	127.283	181.669	0.045487	0.591055	0.894118	0.0822407	0.318144	0.793119	0.353643	1.47066e-05	0.000171044	1.13472	1.9573e-46	1.15481e-44
hsa-miR-548ay-5p	0.30945	0.48694	0.42544	0.66336	0.59428	0	1	1	0	1	1	0.821506	0.00273	0.01391	0	1	1
hsa-miR-548d-5p	0.30436	0.51824	0.42544	0.65364	0.59428	0	1	1	0	1	1	0.818466	0.0030651	0.0150443	0	1	1
hsa-miR-548e-3p	1.95056	2.12474	2.996	2.35318	3.4038	0.0624726	0.71509	0.946662	0.602819	0.000280403	0.00930588	0.355309	0.0493058	0.123843	1.12868	4.19658e-12	6.55407e-11
hsa-miR-548f-3p	0.81909	0.35158	0.63422	0.62044	1.06464	-0.859321	0.00138069	0.0460806	-0.287835	0.383607	0.839575	-0.157501	0.547658	0.709436	0.683468	0.00525288	0.0278928
hsa-miR-548k	1.52179	1.24212	1.41324	1.65812	1.72882	-0.333309	0.146655	0.566103	-0.214402	0.40951	0.839575	0.21382	0.280432	0.442569	0.618105	0.00207903	0.0118706
hsa-miR-548o-3p	2.25157	2.20648	2.0925	2.55406	3.618	0.0184913	0.936266	1	0.0232192	0.936625	0.992711	0.306295	0.106023	0.217327	1.18938	4.99091e-14	8.54894e-13
hsa-miR-550a-3-5p	0.96863	0.87944	1.35318	1.70496	1.48112	-0.204961	0.473273	0.831342	0.416987	0.0718934	0.435735	0.77468	6.91174e-05	0.000725055	1.06895	8.48564e-07	7.50979e-06
hsa-miR-550a-5p	4.6091	4.34562	6.21568	6.5208	9.21552	-0.101077	0.353418	0.757933	0.413043	0.00225393	0.0460322	0.647531	5.81735e-07	1.11153e-05	1.47868	3.13097e-36	1.18753e-34
hsa-miR-574-5p	6.61421	5.95706	7.67692	8.00988	8.95114	-0.148544	0.272427	0.699403	0.176309	0.101204	0.526855	0.33042	0.00329262	0.0158699	0.628154	4.70116e-08	4.89474e-07
hsa-miR-576-3p	5.88525	5.65304	7.68248	9.28534	10.0951	-0.0837889	0.434913	0.806401	0.376782	0.0021898	0.0460322	0.769161	2.86445e-11	1.09463e-09	1.16984	7.43125e-25	2.07684e-23
hsa-miR-584-5p	38.9313	39.016	42.201	43.1911	54.4264	0.00576213	0.984447	1	0.0996257	0.246987	0.730882	0.238271	0.0086385	0.0332489	0.708297	2.16597e-16	3.96597e-15
hsa-miR-589-5p	5.47213	5.02824	6.40732	7.58938	8.99792	-0.121241	0.301094	0.734174	0.186948	0.113532	0.539867	0.565693	2.28956e-06	3.73496e-05	1.0774	1.35158e-20	2.99038e-19
hsa-miR-598-3p	0.89363	0.86148	0.58192	0.9204	1.80246	-0.0509426	0.751602	0.957832	-0.455769	0.0716793	0.435735	0.146429	0.659197	0.792618	1.30364	7.68811e-11	9.95704e-10
hsa-miR-629-5p	92.9233	93.5521	136.581	168.243	172.266	2.9224e-05	0.986289	1	0.55647	6.26558e-12	1.10901e-09	1.02095	1.45257e-37	3.88563e-35	1.2534	2.16676e-56	1.64364e-54
hsa-miR-651-5p	1.74713	1.44328	1.78996	2.63568	2.88256	-0.275688	0.140467	0.564501	0.00555182	0.944495	0.999058	0.689427	8.50374e-05	0.000874904	1.11115	2.58726e-11	3.43458e-10
hsa-miR-665	1.1766	1.2905	1.2362	1.81646	1.50136	0.127023	0.557498	0.886081	0.0665383	0.73544	0.971333	0.638336	0.0014996	0.00932889	0.184979	0.263443	0.547867
hsa-miR-6842-3p	0.61165	0.74082	0.77684	0.99956	0.8407	0.175309	0.504065	0.867322	0.188836	0.35181	0.830273	0.719543	0.00337174	0.0161061	0.622071	0.0233565	0.102498
hsa-miR-7706	0.98259	0.71984	1.01958	1.2743	1.64214	-0.472107	0.110274	0.50829	0.151291	0.711479	0.971333	0.479416	0.0405457	0.105815	1.28542	4.70174e-10	5.8061e-09
hsa-miR-7976	2.38018	2.73966	2.71574	2.85572	4.43228	0.121531	0.513084	0.867774	0.172921	0.329612	0.808478	0.436522	0.017731	0.0564648	1.42354	3.00766e-23	7.60507e-22
hsa-miR-877-5p	0.58046	0.6312	0.68928	0.81132	1.29232	0.12992	0.787977	0.978525	0.241473	0.408163	0.839575	0.446488	0.0634522	0.151549	1.51282	1.49522e-10	1.89039e-09
hsa-miR-941	4.33322	3.934	4.66278	6.3882	6.01238	-0.170698	0.289841	0.720677	0.0879084	0.527035	0.885618	0.623418	7.03903e-07	1.29858e-05	0.856964	2.06388e-11	2.89855e-10
hsa-miR-942-5p	2.42881	2.2458	2.8306	2.52718	4.36692	-0.152179	0.37448	0.768268	0.102645	0.360346	0.831056	0.199329	0.360346	0.5253	1.28356	6.44564e-20	1.36905e-18
hsa-miR-95-3p	1.70251	2.02728	1.90188	1.6815	3.0291	0.327004	0.168476	0.593466	0.181397	0.475917	0.860864	0.0613239	0.943436	0.975282	0.864188	1.75361e-06	1.45495e-05
hsa-miR-96-5p	4.357	4.16426	5.4291	0	4.625	-0.0485504	0.57883	0.887858	0.262683	0.0351153	0.356238	0.628283	2.30381e-06	3.73496e-05	0.435961	0.00352753	0.0193105
